# Supplementary material for: Ketone body oxidation increases cardiac endothelial cell proliferation
Source: EMBO Mol Med. 2022 Feb 18;14(4):e14753. doi: 10.15252/emmm.202114753 (PMC8988203; doi:10.15252/emmm.202114753)
Supplement: Supplementary file 3 — Dataset EV1 [file EMMM-14-e14753-s006.xlsx]

## Sheet: Dataset EV1 Legend
Dataset EV1. RNAseq analysis of heart ECs. RNAseq analysis of fold changes from heart ECs isolated after 14 days from the start of either a control or ketogenic diet.

## Sheet: 14d_Keto_vs_Ctrl.annotated
ID	Symbol	Gene_Type	Chr	Start	End	Strand	Mean_read_count	LogFoldChange	P-value
ENSMUSG00000019577	Pdk4	protein_coding	chr6	5494863	5495031	-	1101.84	1.34627	4.50636e-40
ENSMUSG00000040283	Btnl9	protein_coding	chr11	49182297	49182722	-	4375.43	0.468667	3.30945e-25
ENSMUSG00000028937	Acot7	protein_coding	chr4	152217736	152217876	+	1440.59	0.715465	5.6358e-18
ENSMUSG00000079588	Tmem182	protein_coding	chr1	40855014	40856887	+	1183.06	0.855992	1.0218e-16
ENSMUSG00000028494	Plin2	protein_coding	chr4	86667665	86668562	-	2583.13	0.335514	1.24083e-15
ENSMUSG00000037071	Scd1	protein_coding	chr19	44394451	44397921	-	865.777	-0.698093	4.80212e-15
ENSMUSG00000027961	Lrrc39	protein_coding	chr3	116581283	116583134	+	153.448	1.03909	9.04281e-15
ENSMUSG00000026687	Aldh9a1	protein_coding	chr1	167367405	167367647	+	2209.34	0.473855	4.34524e-14
ENSMUSG00000020427	Igfbp3	protein_coding	chr11	7207686	7208385	-	880.363	-0.598837	4.69423e-14
ENSMUSG00000032495	Lrrc2	protein_coding	chr9	110979470	110979530	+	164.963	0.890156	1.48698e-13
ENSMUSG00000034987	Hrh2	protein_coding	chr13	54221338	54222432	+	219.369	1.21894	2.08622e-13
ENSMUSG00000041592	Sdk2	protein_coding	chr11	113941423	113943278	-	111.455	1.17103	7.03847e-13
ENSMUSG00000037661	Gpr160	protein_coding	chr3	30895710	30895780	+	664.213	0.911232	2.43059e-12
ENSMUSG00000010307	Tmem86a	protein_coding	chr7	47053850	47054776	+	934.924	0.498702	2.43059e-12
ENSMUSG00000049929	Lpar4	protein_coding	chrX	106931322	106933900	+	829.018	0.683623	2.50266e-12
ENSMUSG00000037225	Fgf2	protein_coding	chr3	37404541	37404797	+	130.937	0.949906	7.13268e-12
ENSMUSG00000020839	Tmigd1	protein_coding	chr11	76916026	76916097	+	241.201	0.807822	2.62257e-11
ENSMUSG00000027875	Hmgcs2	protein_coding	chr3	98309030	98310738	+	519.114	1.3744	1.11583e-10
ENSMUSG00000026923	Notch1	protein_coding	chr2	26498155	26501959	-	3480.21	-0.340563	2.66102e-10
ENSMUSG00000057615	Ldoc1	protein_coding	chrX	61710163	61710955	+	153.492	1.18908	3.69175e-10
ENSMUSG00000031217	Efnb1	protein_coding	chrX	99147115	99147230	+	915.189	0.429019	4.80855e-10
ENSMUSG00000040950	Mgl2	protein_coding	chr11	70137111	70137295	+	27.8629	1.35581	7.65565e-10
ENSMUSG00000036854	Hspb6	protein_coding	chr7	30554469	30554644	+	913.009	0.522236	1.27235e-09
ENSMUSG00000028645	Slc2a1	protein_coding	chr4	119136246	119137330	+	1213.48	-0.367246	1.34803e-09
ENSMUSG00000022894	Adamts5	protein_coding	chr16	85858170	85862612	-	664.495	0.848429	1.37784e-09
ENSMUSG00000044365	Cxxc4	protein_coding	chr3	134240590	134246917	+	230.915	0.926506	6.51302e-09
ENSMUSG00000032193	Ldlr	protein_coding	chr9	21748174	21749916	+	1701.71	0.988251	3.0837e-08
ENSMUSG00000034118	Tpst1	protein_coding	chr5	130135208	130135712	+	513.562	0.592538	3.1995e-08
ENSMUSG00000006235	Epor	protein_coding	chr9	21958899	21959061	-	164.24	0.905907	5.81488e-08
ENSMUSG00000019989	Enpp3	protein_coding	chr10	24773814	24773904	-	3070.35	-0.282304	1.06963e-07
ENSMUSG00000042286	Stab1	protein_coding	chr14	31158510	31159000	-	4842.19	-0.346179	1.2082e-07
ENSMUSG00000043496	Tril	protein_coding	chr6	53820236	53820830	-	356.863	0.503794	1.2195e-07
ENSMUSG00000057880	Abat	protein_coding	chr16	8618505	8618577	+	334.277	-0.626609	1.41752e-07
ENSMUSG00000024378	Stard4	protein_coding	chr18	33204667	33205165	-	1394.62	0.385742	1.49256e-07
ENSMUSG00000043122	A530016L24Rik	protein_coding	chr12	112498061	112499927	+	121.091	1.01989	3.72148e-07
ENSMUSG00000025964	Adam23	protein_coding	chr1	63592608	63592805	+	93.425	0.922507	3.72148e-07
ENSMUSG00000093930	Hmgcs1	protein_coding	chr13	119706476	119708086	+	1935.24	0.420856	3.72148e-07
ENSMUSG00000031604	Msmo1	protein_coding	chr8	64727879	64727908	-	802.661	0.589207	4.39182e-07
ENSMUSG00000017493	Igfbp4	protein_coding	chr11	99051577	99051812	+	776.03	-0.401382	4.39182e-07
ENSMUSG00000022146	Osmr	protein_coding	chr15	6854987	6860377	-	5048.74	-0.265971	4.59306e-07
ENSMUSG00000004270	Lpcat3	protein_coding	chr6	124703800	124704017	+	1346.26	0.245197	6.81878e-07
ENSMUSG00000032342	Mto1	protein_coding	chr9	78473790	78473833	+	283.517	-0.665029	7.59809e-07
ENSMUSG00000091017	Fam71a	protein_coding	chr1	191164445	191164817	-	656.058	-0.78643	9.56105e-07
ENSMUSG00000038279	Nop2	protein_coding	chr6	125132033	125132212	+	1473.18	-0.271919	9.80242e-07
ENSMUSG00000040829	Zmynd15	protein_coding	chr11	70466084	70466090	+	386.529	-0.487772	9.80242e-07
ENSMUSG00000025986	Slc39a10	protein_coding	chr1	46888007	46888070	-	1869.41	0.241574	1.08789e-06
ENSMUSG00000001739	Cldn15	protein_coding	chr5	136974814	136975013	+	1149.94	0.46276	1.18325e-06
ENSMUSG00000058997	Vwa8	protein_coding	chr14	79201204	79202310	+	578.11	0.508491	1.24601e-06
ENSMUSG00000097369	Gm26545	lincRNA	chr12	80885549	80886597	-	151.002	-0.838419	1.30908e-06
ENSMUSG00000085704	4921531C22Rik	processed_transcript	chr2	179977449	179979013	+	333.169	-0.543122	1.55513e-06
ENSMUSG00000028475	5430416O09Rik	lincRNA	chr4	43730580	43734534	+	1408.81	0.461939	1.56058e-06
ENSMUSG00000085705	Gm16046	processed_transcript	chr17	13679977	13680184	-	289.335	0.471402	3.08744e-06
ENSMUSG00000023150	Ivns1abp	protein_coding	chr1	151361665	151362034	+	1698.01	-0.312411	3.08744e-06
ENSMUSG00000028479	Gne	protein_coding	chr4	44072863	44073018	-	751.534	0.391428	4.32971e-06
ENSMUSG00000024228	Nudt12	protein_coding	chr17	59006395	59006480	-	588.35	0.453326	4.39405e-06
ENSMUSG00000022351	Sqle	protein_coding	chr15	59326570	59327199	+	368.783	0.851303	4.87422e-06
ENSMUSG00000042834	Nrep	protein_coding	chr18	33437019	33438716	-	2446.06	0.344745	4.87422e-06
ENSMUSG00000029223	Uchl1	protein_coding	chr5	66686842	66686938	+	190.113	0.588427	5.87077e-06
ENSMUSG00000032942	Ucp3	protein_coding	chr7	100484994	100485409	+	36.0079	1.06081	7.03335e-06
ENSMUSG00000028383	Hsdl2	protein_coding	chr4	59594310	59594370	+	1274.86	0.392208	8.10414e-06
ENSMUSG00000019590	Cyb561	protein_coding	chr11	105937828	105937840	-	2377.43	-0.22387	8.76444e-06
ENSMUSG00000028223	Decr1	protein_coding	chr4	15943691	15944363	-	926.333	0.475614	1.06167e-05
ENSMUSG00000002289	Angptl4	protein_coding	chr17	33777012	33777231	-	2704.51	0.85068	1.09844e-05
ENSMUSG00000032514	Ttc21a	protein_coding	chr9	119966013	119966169	+	83.0302	-0.833927	1.11798e-05
ENSMUSG00000019873	Reep3	protein_coding	chr10	67009189	67013732	-	2434.3	0.196762	1.97291e-05
ENSMUSG00000036545	Adamts2	protein_coding	chr11	50796439	50798346	+	105.326	0.789145	2.1186e-05
ENSMUSG00000039844	Rapgef1	protein_coding	chr2	29734200	29734225	+	5638.43	-0.386338	2.1186e-05
ENSMUSG00000031886	Ces2e	protein_coding	chr8	104934447	104934672	+	1254.39	0.480452	2.46429e-05
ENSMUSG00000033287	Kctd17	protein_coding	chr15	78437158	78437579	+	330.761	0.464543	2.58772e-05
ENSMUSG00000004988	Fxyd4	protein_coding	chr6	117934849	117935032	-	134.616	-0.712742	2.75781e-05
ENSMUSG00000037278	Tmem97	protein_coding	chr11	78541817	78542539	-	196.461	0.655309	2.77719e-05
ENSMUSG00000047511	Olfr1396	protein_coding	chr11	49113725	49113747	-	58.0951	0.880013	2.87501e-05
ENSMUSG00000029664	Tfpi2	protein_coding	chr6	3967979	3968050	-	407.396	0.534921	2.87501e-05
ENSMUSG00000010663	Fads1	protein_coding	chr19	10194920	10196870	+	853.438	0.432101	3.69433e-05
ENSMUSG00000037234	Hook3	protein_coding	chr8	26038089	26038122	-	1726.83	0.247378	3.77015e-05
ENSMUSG00000071551	Akr1c19	protein_coding	chr13	4248078	4248681	+	335.417	0.465598	3.94016e-05
ENSMUSG00000056820	Tsnax	protein_coding	chr8	125032872	125034192	+	1030.73	0.421015	4.25521e-05
ENSMUSG00000026817	Ak1	protein_coding	chr2	32633294	32633400	+	1154.56	0.325294	4.25521e-05
ENSMUSG00000031494	Cd209a	protein_coding	chr8	3743395	3744086	-	43.6976	0.988115	4.42684e-05
ENSMUSG00000071669	Snx29	protein_coding	chr16	11660546	11661496	+	123.191	-0.680619	5.66273e-05
ENSMUSG00000022322	Shcbp1	protein_coding	chr8	4735980	4736096	-	66.0229	0.816151	5.71138e-05
ENSMUSG00000056366	Fabp3-ps1	protein_coding	chr10	86732389	86732409	-	135.57	0.607477	6.24393e-05
ENSMUSG00000086050	Gm16045	antisense	chr11	117257649	117258354	-	33.1958	-0.899913	6.42197e-05
ENSMUSG00000057858	Fam204a	protein_coding	chr19	60198586	60199438	-	512.343	0.35429	6.84086e-05
ENSMUSG00000072568	Fam84b	protein_coding	chr15	60825032	60825266	-	1100.86	0.449739	6.97997e-05
ENSMUSG00000020462	Cfap36	protein_coding	chr11	29244733	29245150	-	374.772	0.366431	7.31122e-05
ENSMUSG00000003379	Cd79a	protein_coding	chr7	24901542	24902197	+	543.211	-0.428513	7.31122e-05
ENSMUSG00000030683	Sez6l2	protein_coding	chr7	126970435	126970604	+	382.73	0.591748	8.03187e-05
ENSMUSG00000034312	Iqsec1	protein_coding	chr6	90694599	90694850	-	1488.4	-0.287265	8.1098e-05
ENSMUSG00000027939	Nup210l	protein_coding	chr3	90212015	90212048	+	250.404	-0.696059	8.16005e-05
ENSMUSG00000027412	Lpin3	protein_coding	chr2	160903603	160903737	+	572.58	-0.75898	8.16005e-05
ENSMUSG00000005237	Dnah2	protein_coding	chr11	69516007	69516111	-	112.722	-0.649166	8.4978e-05
ENSMUSG00000057948	Unc13d	protein_coding	chr11	116077562	116077658	-	212.887	-0.637538	9.57633e-05
ENSMUSG00000027314	Dll4	protein_coding	chr2	119332038	119332153	+	4536.79	-0.170709	9.88406e-05
ENSMUSG00000055296	Tmem245	protein_coding	chr4	56885616	56886212	-	1440.94	0.400447	0.000108291
ENSMUSG00000035849	Krt222	protein_coding	chr11	99234943	99235147	-	298.686	0.511722	0.000114223
ENSMUSG00000032602	Slc25a20	protein_coding	chr9	108680087	108680749	+	1222.77	0.419836	0.000114223
ENSMUSG00000039298	Cdk5rap2	protein_coding	chr4	70398886	70399266	-	318.28	0.394251	0.000129578
ENSMUSG00000091337	Eid1	protein_coding	chr2	125673669	125674785	+	330.765	0.442806	0.00014264
ENSMUSG00000001467	Cyp51	protein_coding	chr5	4101049	4101354	-	477.768	0.722555	0.000149349
ENSMUSG00000029925	Tbxas1	protein_coding	chr6	39071356	39073206	+	172.494	-0.583473	0.000149937
ENSMUSG00000000486	Sept1	protein_coding	chr7	127232418	127233130	-	814.499	-0.287753	0.00015697
ENSMUSG00000043421	Hilpda	protein_coding	chr6	29274898	29275446	+	588.874	0.306808	0.000164132
ENSMUSG00000079020	Slc45a4	protein_coding	chr15	73605948	73606076	-	424.564	-0.607706	0.000173063
ENSMUSG00000062762	Ei24	protein_coding	chr9	36786523	36786549	-	441.368	0.352763	0.000173149
ENSMUSG00000029910	Mad2l1	protein_coding	chr6	66535958	66536073	+	280.551	0.488046	0.000180056
ENSMUSG00000022601	Zbtb11	protein_coding	chr16	56006808	56008913	+	1048.63	-0.313867	0.000182608
ENSMUSG00000026604	Ptpn14	protein_coding	chr1	189863204	189863433	+	1805.95	-0.325627	0.000182608
ENSMUSG00000025860	Xiap	protein_coding	chrX	42104982	42109656	+	2180.68	0.303559	0.000184575
ENSMUSG00000050530	Fam171a1	protein_coding	chr2	3226508	3227806	+	2436.33	0.30347	0.000184575
ENSMUSG00000039483	Asb6	protein_coding	chr2	30825460	30825560	-	1325.21	-0.281065	0.000184575
ENSMUSG00000040528	Milr1	protein_coding	chr11	106768402	106768720	+	156.992	-0.824369	0.000184575
ENSMUSG00000030889	Vwa3a	protein_coding	chr7	120792613	120792762	+	2539.1	0.430907	0.000223312
ENSMUSG00000027947	Il6ra	protein_coding	chr3	89869324	89871163	-	93.8847	-0.724294	0.000229053
ENSMUSG00000032053	Pou2af1	protein_coding	chr9	51238378	51240079	+	126.905	-0.739871	0.000229053
ENSMUSG00000020590	Snx13	protein_coding	chr12	35133548	35134683	+	1128.91	0.278378	0.000238574
ENSMUSG00000021892	Sh3bp5	protein_coding	chr14	31377595	31377610	-	919.826	0.259084	0.000247034
ENSMUSG00000024846	Cst6	protein_coding	chr19	5344705	5347968	-	113.202	0.780012	0.00024749
ENSMUSG00000026003	Acadl	protein_coding	chr1	66845299	66845332	-	856.158	0.48737	0.000295698
ENSMUSG00000041189	Chrnb1	protein_coding	chr11	69793520	69793612	-	983.634	-0.331749	0.000297384
ENSMUSG00000097266	Gm26802	lincRNA	chr7	19298260	19298687	-	195.461	-0.845033	0.000297384
ENSMUSG00000025140	Pycr1	protein_coding	chr11	120642745	120642962	-	43.6484	0.79068	0.000303384
ENSMUSG00000028773	Fabp3	protein_coding	chr4	130315223	130315463	+	127.846	0.523084	0.000303384
ENSMUSG00000103220	Gm37728	TEC	chr6	31145128	31147419	-	87.0492	-0.688473	0.000303384
ENSMUSG00000020475	Pgam2	protein_coding	chr11	5801640	5801675	-	396.771	0.465474	0.000311446
ENSMUSG00000009585	Apobec3	protein_coding	chr15	79906851	79907091	+	3295.22	-0.318436	0.000311446
ENSMUSG00000028581	Laptm5	protein_coding	chr4	130933632	130933950	+	1808.65	-0.526249	0.000311446
ENSMUSG00000021226	Acot2	protein_coding	chr12	83993078	83993873	+	739.037	0.270718	0.000335392
ENSMUSG00000040710	St8sia4	protein_coding	chr1	95663954	95667565	-	1416.26	0.376885	0.000340694
ENSMUSG00000021097	Clmn	protein_coding	chr12	104763114	104771794	-	373.402	-0.557249	0.000340694
ENSMUSG00000029658	Wdr95	protein_coding	chr5	149588070	149588216	+	86.2087	-0.853979	0.000374998
ENSMUSG00000030263	Lrmp	protein_coding	chr6	145174437	145174677	+	427.084	-0.477562	0.000452574
ENSMUSG00000028189	Ctbs	protein_coding	chr3	146464088	146465771	+	576.35	0.365016	0.000468097
ENSMUSG00000026890	Lhx6	protein_coding	chr2	36101323	36102364	-	411.572	0.611091	0.000480001
ENSMUSG00000026473	Glul	protein_coding	chr1	153907020	153907116	+	2257.9	0.208847	0.000489671
ENSMUSG00000034115	Scn11a	protein_coding	chr9	119753763	119754252	-	16.7632	-0.865581	0.000489671
ENSMUSG00000031358	Msl3	protein_coding	chrX	168658690	168658714	-	1193.63	0.209293	0.000517197
ENSMUSG00000030470	Csrp3	protein_coding	chr7	48830398	48830632	-	297.679	0.607796	0.000524231
ENSMUSG00000024294	Mib1	protein_coding	chr18	10815736	10817628	+	1714.02	0.178711	0.000526717
ENSMUSG00000027775	Mfsd1	protein_coding	chr3	67596169	67596208	+	501.24	0.365621	0.000535078
ENSMUSG00000036040	Adamtsl2	protein_coding	chr2	27108321	27108981	+	47.0233	0.861358	0.000550491
ENSMUSG00000036103	Colec12	protein_coding	chr18	9877005	9877995	+	203.465	0.492935	0.000580678
ENSMUSG00000002602	Axl	protein_coding	chr7	25785939	25786010	-	2188.83	0.24104	0.000580678
ENSMUSG00000031972	Acta1	protein_coding	chr8	123891767	123892011	-	354.398	0.86244	0.000609752
ENSMUSG00000000876	Pxmp4	protein_coding	chr2	154595246	154595470	-	931.42	0.310792	0.000622804
ENSMUSG00000074912	Gm14207	processed_transcript	chr2	119321343	119321666	-	264.43	-0.430588	0.000622804
ENSMUSG00000005087	Cd44	protein_coding	chr2	102851893	102853236	-	1323.24	-0.447874	0.000622804
ENSMUSG00000096954	Gdap10	lincRNA	chr12	32826018	32826904	+	1020.76	-0.48228	0.000622804
ENSMUSG00000038930	Rccd1	protein_coding	chr7	80323770	80323869	-	176.264	-0.690461	0.000660117
ENSMUSG00000028914	Casp9	protein_coding	chr4	141815769	141815976	+	1130.8	0.191151	0.000773643
ENSMUSG00000040740	Slc25a34	protein_coding	chr4	141618824	141620414	-	30.7746	0.854329	0.000778173
ENSMUSG00000045294	Insig1	protein_coding	chr5	28076791	28077051	+	453.122	0.378924	0.000778173
ENSMUSG00000024773	Atg2a	protein_coding	chr19	6259989	6260132	+	653.12	-0.360201	0.000778173
ENSMUSG00000036052	Dnajb5	protein_coding	chr4	42957549	42958723	+	407.684	-0.407436	0.0008041
ENSMUSG00000030876	Mettl9	protein_coding	chr7	121076333	121076834	+	268.665	0.434577	0.000814181
ENSMUSG00000046808	Atp10d	polymorphic_pseudogene	chr5	72296928	72298762	+	763.902	-0.325936	0.000814181
ENSMUSG00000071856	Mcc	protein_coding	chr18	44711435	44711744	-	2890.39	0.212043	0.000832974
ENSMUSG00000039220	Ppp1r10	protein_coding	chr17	35927910	35928329	+	3942.92	-0.247839	0.000876818
ENSMUSG00000024909	Efemp2	protein_coding	chr19	5481561	5481659	+	1007.99	0.27312	0.000876962
ENSMUSG00000020844	Nxn	protein_coding	chr11	76358803	76359286	-	1022.88	-0.301408	0.00093557
ENSMUSG00000085152	Gm11496	lincRNA	chr11	88993040	88993477	-	47.1441	0.821297	0.000937862
ENSMUSG00000103767	Gm37858	TEC	chr1	177635707	177636937	-	181.829	0.627389	0.000937862
ENSMUSG00000061577	Adgrg5	protein_coding	chr8	94935050	94935084	+	54.218	0.831027	0.000977751
ENSMUSG00000003134	Tbc1d8	protein_coding	chr1	39391198	39391287	-	295.112	-0.433503	0.00104076
ENSMUSG00000020178	Adora2a	protein_coding	chr10	75333934	75334788	+	818.266	0.464935	0.00104755
ENSMUSG00000000278	Scpep1	protein_coding	chr11	88924020	88924664	-	1439.52	0.252257	0.00107268
ENSMUSG00000036777	Anln	protein_coding	chr9	22331214	22333052	-	159.968	0.756318	0.00113389
ENSMUSG00000026158	Ogfrl1	protein_coding	chr1	23391749	23393011	-	197.417	0.478	0.00113389
ENSMUSG00000020023	Tmcc3	protein_coding	chr10	94587028	94588801	+	4671.22	0.240249	0.00113389
ENSMUSG00000021578	Ccdc127	protein_coding	chr13	74352862	74352865	+	1554.32	0.206508	0.00113389
ENSMUSG00000021135	Slc10a1	protein_coding	chr12	80953185	80953637	-	263.922	-0.597373	0.00113389
ENSMUSG00000017679	Ttpal	protein_coding	chr2	163615363	163615426	+	1147.16	-0.4001	0.00115377
ENSMUSG00000021456	Fbp2	protein_coding	chr13	62836884	62837088	-	48.7093	0.822183	0.00116465
ENSMUSG00000029321	Slc10a6	protein_coding	chr5	103605711	103606544	-	1734.22	-0.4493	0.0012038
ENSMUSG00000028978	Nos3	protein_coding	chr5	24383977	24384474	+	1995.71	-0.247666	0.00121008
ENSMUSG00000036402	Gng12	protein_coding	chr6	67015725	67015750	+	2203.82	0.223535	0.00122679
ENSMUSG00000032221	Mns1	protein_coding	chr9	72458391	72462025	+	89.1743	0.69862	0.00123786
ENSMUSG00000021087	Rtn1	protein_coding	chr12	72223233	72223539	-	308.817	0.535204	0.00126586
ENSMUSG00000049488	Tmem67	protein_coding	chr4	12078588	12079968	-	876.591	0.314387	0.00126586
ENSMUSG00000016541	Atxn10	protein_coding	chr15	85462921	85463836	+	2035.71	0.160463	0.00126586
ENSMUSG00000032855	Pkd1	protein_coding	chr17	24595537	24596514	+	1552.89	-0.317411	0.00126586
ENSMUSG00000027022	Xirp2	protein_coding	chr2	67524772	67526614	+	144.748	0.734717	0.00128133
ENSMUSG00000022676	Snai2	protein_coding	chr16	14708294	14709395	+	1045.9	0.211168	0.00129757
ENSMUSG00000025950	Idh1	protein_coding	chr1	65175353	65175368	-	1536.79	0.230684	0.00131823
ENSMUSG00000076617	Ighm	IG_C_gene	chr12	113420741	113420869	-	2118.66	-0.340437	0.00133822
ENSMUSG00000030096	Slc6a6	protein_coding	chr6	91752287	91752778	+	8284.89	0.209188	0.00138116
ENSMUSG00000060923	Acyp2	protein_coding	chr11	30505991	30506327	-	356.919	0.360895	0.00142361
ENSMUSG00000102762	4930403P22Rik	lincRNA	chr1	36332708	36333420	+	60.3275	-0.753997	0.00146202
ENSMUSG00000022964	Tmem50b	protein_coding	chr16	91580202	91580294	-	2060.8	0.169425	0.00147355
ENSMUSG00000035919	Bbs9	protein_coding	chr9	22888227	22888274	+	1003.12	0.335738	0.00158687
ENSMUSG00000018906	P4ha2	protein_coding	chr11	54131190	54131665	+	2952.51	-0.282035	0.00158687
ENSMUSG00000070942	Il1rl2	protein_coding	chr1	40326489	40326494	+	156.999	0.592496	0.0016611
ENSMUSG00000005107	Slc2a9	protein_coding	chr5	38482992	38483385	-	387.469	0.54083	0.00169481
ENSMUSG00000054889	Dsp	protein_coding	chr13	38182202	38182234	+	148.791	0.608323	0.00170637
ENSMUSG00000026411	Tmem9	protein_coding	chr1	136034068	136034780	+	1169.71	0.266198	0.00172046
ENSMUSG00000024235	Map3k8	protein_coding	chr18	4347455	4349338	-	1553.19	-0.301141	0.00172046
ENSMUSG00000040111	Gramd1b	protein_coding	chr9	40333546	40333655	-	165.835	-0.610383	0.00172046
ENSMUSG00000030830	Itgal	protein_coding	chr7	127333608	127335137	+	358.938	-0.669435	0.00172046
ENSMUSG00000039031	Arhgap18	protein_coding	chr10	26917005	26918458	+	3959.93	0.284647	0.00173623
ENSMUSG00000024782	Ak3	protein_coding	chr19	29025901	29026210	-	1160.81	0.250828	0.00173623
ENSMUSG00000042351	Grap2	protein_coding	chr15	80648600	80650559	+	48.2423	-0.72914	0.00186973
ENSMUSG00000047731	Wbp1l	protein_coding	chr19	46654717	46657385	+	1582.14	-0.241038	0.00190273
ENSMUSG00000024431	Nr3c1	protein_coding	chr18	39487233	39487245	-	3263.67	0.162328	0.00190845
ENSMUSG00000038244	Mical2	protein_coding	chr7	112354947	112355194	+	1464.55	-0.329406	0.00190845
ENSMUSG00000006014	Prg4	protein_coding	chr1	150465574	150465596	-	1189.11	0.451405	0.00198548
ENSMUSG00000040247	Tbc1d10c	protein_coding	chr19	4184358	4184728	-	153.006	-0.63208	0.00198643
ENSMUSG00000026960	Arl6ip6	protein_coding	chr2	53217386	53219220	+	387.509	0.3673	0.00207649
ENSMUSG00000108353	RP24-144C5.1	TEC	chr7	127993269	127996598	+	289.724	-0.681966	0.00209086
ENSMUSG00000018543	1700001P01Rik	protein_coding	chr11	97771481	97771579	-	51.2113	-0.755315	0.00210551
ENSMUSG00000033335	Dnm2	protein_coding	chr9	21506336	21506399	+	3133.94	0.119511	0.00212182
ENSMUSG00000054252	Fgfr3	protein_coding	chr5	33735414	33735564	+	1326.93	-0.39235	0.00213434
ENSMUSG00000105434	Gm43359	TEC	chr5	122482800	122484999	-	176.905	-0.672691	0.00227242
ENSMUSG00000039813	Tbc1d2	protein_coding	chr4	46632580	46633619	-	158.586	0.449524	0.00227405
ENSMUSG00000020642	Rnf144a	protein_coding	chr12	26306797	26310660	-	1583.47	0.355965	0.00229998
ENSMUSG00000025355	Mmp19	protein_coding	chr10	128799098	128800824	+	131.278	-0.523955	0.00231091
ENSMUSG00000020330	Hmmr	protein_coding	chr11	40724631	40724920	-	114.478	0.721475	0.00233055
ENSMUSG00000031349	Nsdhl	protein_coding	chrX	72952843	72953656	+	588.472	0.336514	0.00233055
ENSMUSG00000026782	Abi2	protein_coding	chr1	60476913	60477304	+	1565.34	0.306887	0.00233055
ENSMUSG00000022272	Myo10	protein_coding	chr15	25780974	25781368	+	3195.15	-0.194922	0.00233055
ENSMUSG00000042523	Dnal1	protein_coding	chr12	84136712	84137105	+	114.1	0.481542	0.00234508
ENSMUSG00000075595	Zfp652	protein_coding	chr11	95764057	95764711	+	1348.8	0.240843	0.00235736
ENSMUSG00000029817	Tra2a	protein_coding	chr6	49260243	49264030	-	1203.23	-0.302664	0.00236864
ENSMUSG00000018893	Mb	protein_coding	chr15	77015489	77015928	-	920.387	0.362827	0.0023871
ENSMUSG00000028576	Ift74	protein_coding	chr4	94686811	94686970	+	374.585	0.315374	0.00242088
ENSMUSG00000020846	Fam101b	protein_coding	chr11	76019194	76021912	-	3545.59	0.199961	0.00242088
ENSMUSG00000105514	Gm42913	TEC	chr5	114115829	114117681	+	5.97639	-0.672633	0.00244181
ENSMUSG00000059713	Rcan3	protein_coding	chr4	135425409	135425442	-	280.942	0.484933	0.00244323
ENSMUSG00000025915	Sgk3	protein_coding	chr1	9895427	9899174	+	886.543	0.239877	0.00244323
ENSMUSG00000024803	Ankrd1	protein_coding	chr19	36111965	36112709	-	331.518	0.697844	0.00250317
ENSMUSG00000074748	Atxn7l3b	protein_coding	chr10	112927789	112928011	-	1241.86	0.190884	0.00257232
ENSMUSG00000042106	Fam212a	protein_coding	chr9	107985559	107985632	-	867.771	0.260522	0.00262026
ENSMUSG00000011305	Plin5	protein_coding	chr17	56111607	56112031	-	68.1229	0.679323	0.00272129
ENSMUSG00000034923	Ly6g6f	protein_coding	chr17	35080480	35080684	-	45.9506	-0.784939	0.00273161
ENSMUSG00000030630	Fah	protein_coding	chr7	84601621	84602191	-	601.126	-0.264295	0.00278047
ENSMUSG00000066324	Impad1	protein_coding	chr4	4762484	4767706	-	923.31	0.250097	0.00284066
ENSMUSG00000071604	Fam189a2	protein_coding	chr19	23972751	23973427	-	460.352	0.30581	0.00293
ENSMUSG00000029673	Auts2	protein_coding	chr5	132541821	132541823	-	681.022	-0.317768	0.00294969
ENSMUSG00000078816	Prkcg	protein_coding	chr7	3329828	3330020	+	774.468	-0.567755	0.00303823
ENSMUSG00000036188	Ankmy2	protein_coding	chr12	36196399	36197291	+	1359.28	0.24841	0.00306962
ENSMUSG00000097381	A230087F16Rik	lincRNA	chr12	111292503	111293988	+	11.7332	-0.771666	0.00306962
ENSMUSG00000071645	Tut1	protein_coding	chr19	8966158	8966207	+	1028.12	-0.261044	0.00307733
ENSMUSG00000104917	Gm43289	TEC	chr5	65430106	65431580	-	136.19	-0.601326	0.00327257
ENSMUSG00000031875	Cmtm3	protein_coding	chr8	104346764	104347672	+	1842.75	0.212462	0.00329643
ENSMUSG00000043079	Synpo	protein_coding	chr18	60645658	60645794	-	588.284	-0.309911	0.00329643
ENSMUSG00000044147	Arf6	protein_coding	chr12	69373319	69375979	+	1036.96	0.234267	0.00333235
ENSMUSG00000026811	St6galnac6	protein_coding	chr2	32609043	32609301	+	578.839	0.310818	0.00337382
ENSMUSG00000028926	Cdk14	protein_coding	chr5	5299787	5299976	-	582.523	0.332271	0.00342239
ENSMUSG00000031389	Arhgap4	protein_coding	chrX	73906778	73906876	-	137.493	-0.627498	0.00344686
ENSMUSG00000039239	Tgfb2	protein_coding	chr1	186690724	186690804	-	942.24	0.467296	0.00351494
ENSMUSG00000029859	Epha1	protein_coding	chr6	42367042	42367867	-	141.998	-0.489616	0.00352786
ENSMUSG00000001120	Pcbp3	protein_coding	chr10	76797848	76797911	-	547.909	0.415642	0.00356851
ENSMUSG00000031441	Atp11a	protein_coding	chr8	12864920	12865570	+	939.305	-0.280116	0.00361966
ENSMUSG00000049241	Hcar1	protein_coding	chr5	123879627	123880020	-	391.683	0.440579	0.00364979
ENSMUSG00000040370	Lyrm5	protein_coding	chr6	145215564	145215734	+	487.348	0.374721	0.00366727
ENSMUSG00000014453	Blk	protein_coding	chr14	63372837	63373394	-	101.69	-0.63733	0.00384716
ENSMUSG00000027469	Tpx2	protein_coding	chr2	152884174	152884437	+	265.718	0.612011	0.00391966
ENSMUSG00000028116	Myoz2	protein_coding	chr3	123024043	123026232	-	442.743	0.509909	0.00391966
ENSMUSG00000022489	Pde1b	protein_coding	chr15	103528814	103530052	+	393.048	0.429319	0.00391966
ENSMUSG00000027165	B230118H07Rik	protein_coding	chr2	101610383	101610675	-	395.415	0.365495	0.00392086
ENSMUSG00000005447	Pafah1b3	protein_coding	chr7	25296874	25297050	-	177.589	0.525417	0.00392445
ENSMUSG00000029571	Tmem106b	protein_coding	chr6	13071742	13071743	+	1159.95	0.276506	0.00392445
ENSMUSG00000026278	Bok	protein_coding	chr1	93695037	93695455	+	355.188	0.378482	0.00392965
ENSMUSG00000052821	Cysltr1	protein_coding	chrX	106577820	106577822	-	497.896	0.553644	0.00396907
ENSMUSG00000055652	Klhl25	protein_coding	chr7	75865337	75865347	+	361.39	0.364052	0.00407731
ENSMUSG00000022594	Lynx1	protein_coding	chr15	74752319	74753024	-	817.279	0.234815	0.00411635
ENSMUSG00000072621	Slfn10-ps	transcribed_unprocessed_pseudogene	chr11	83028855	83029620	-	114.971	0.522432	0.00414164
ENSMUSG00000041476	Smpx	protein_coding	chrX	157752172	157752283	+	112.545	0.552	0.00414419
ENSMUSG00000022185	Acin1	protein_coding	chr14	54679114	54679352	-	2366.48	-0.195688	0.00414419
ENSMUSG00000030577	Cd22	protein_coding	chr7	30879193	30879340	-	336.107	-0.507306	0.00414419
ENSMUSG00000026434	Nucks1	protein_coding	chr1	131929163	131930071	+	1744.03	0.216596	0.00416983
ENSMUSG00000031448	Adprhl1	protein_coding	chr8	13248686	13248717	-	289.051	0.626575	0.00422317
ENSMUSG00000056121	Fez2	protein_coding	chr17	78377885	78378731	-	936.26	0.326257	0.00422317
ENSMUSG00000074342	I830077J02Rik	protein_coding	chr3	105927703	105928022	-	92.7777	-0.688981	0.00422317
ENSMUSG00000001211	Agpat3	protein_coding	chr10	78288025	78288073	-	780	0.306215	0.00424537
ENSMUSG00000027405	Nop56	protein_coding	chr2	130278897	130279280	+	2232.7	-0.217768	0.00431089
ENSMUSG00000107201	5930420M18Rik	TEC	chr5	30897300	30899580	+	66.7401	-0.654485	0.00433837
ENSMUSG00000026605	Cenpf	protein_coding	chr1	189687060	189688086	-	214.423	0.631383	0.00434399
ENSMUSG00000007035	Msh5	protein_coding	chr17	35044100	35044134	-	113.348	-0.608269	0.00438337
ENSMUSG00000020905	Usp43	protein_coding	chr11	67897239	67897356	-	343.324	0.422373	0.00443145
ENSMUSG00000108737	RP23-349I9.14	TEC	chr7	34250252	34251355	-	88.681	-0.509623	0.00449894
ENSMUSG00000070858	Gm1673	protein_coding	chr5	33984961	33985009	+	23.1493	0.75437	0.00450033
ENSMUSG00000058454	Dhcr7	protein_coding	chr7	143847053	143847409	+	1020.89	0.322698	0.00454407
ENSMUSG00000031842	Pde4c	protein_coding	chr8	70749841	70750814	+	662.586	-0.440179	0.00454407
ENSMUSG00000035245	Eogt	protein_coding	chr6	97145471	97145484	-	3661.67	-0.271244	0.004567
ENSMUSG00000042029	Ncapg2	protein_coding	chr12	116460613	116463531	+	172.888	0.46267	0.00464892
ENSMUSG00000028013	Ppa2	protein_coding	chr3	133372414	133374447	+	189.49	0.370982	0.00465701
ENSMUSG00000032492	Pth1r	protein_coding	chr9	110742234	110742345	-	200.646	0.65273	0.0046616
ENSMUSG00000027896	Slc16a4	protein_coding	chr3	107307487	107307717	+	350.355	0.411762	0.0046616
ENSMUSG00000043991	Pura	protein_coding	chr18	36288125	36301521	+	1355.87	0.226163	0.00473512
ENSMUSG00000021109	Hif1a	protein_coding	chr12	73939529	73939881	+	727.851	0.31974	0.00481355
ENSMUSG00000008496	Pou2f2	protein_coding	chr7	25120618	25120897	-	73.4002	-0.723536	0.00481355
ENSMUSG00000002108	Nr1h3	protein_coding	chr2	91192031	91192055	-	662.422	-0.312171	0.00485901
ENSMUSG00000021871	Pnp	protein_coding	chr14	50965173	50965237	+	1257.28	-0.210443	0.0049643
ENSMUSG00000049536	Tceal1	protein_coding	chrX	136709305	136711478	+	413.827	0.340403	0.00509519
ENSMUSG00000074218	Cox7a1	protein_coding	chr7	30185965	30186028	+	254.899	0.418362	0.00529751
ENSMUSG00000037736	Limch1	protein_coding	chr5	67054554	67054641	+	4092.99	-0.12683	0.00529751
ENSMUSG00000035835	Lppr3	protein_coding	chr10	79874095	79874155	-	73.0749	-0.664909	0.00529751
ENSMUSG00000106157	4930555A03Rik	lincRNA	chr3	151295885	151296303	+	433.695	0.392181	0.00534688
ENSMUSG00000030402	Ppm1n	protein_coding	chr7	19278817	19279601	-	16.4493	-0.734766	0.00534688
ENSMUSG00000022803	Popdc2	protein_coding	chr16	38373819	38374137	+	253.829	0.448448	0.00542756
ENSMUSG00000033157	Abhd10	protein_coding	chr16	45740853	45741179	-	405.408	0.3	0.00572692
ENSMUSG00000031314	Taf1	protein_coding	chrX	101600493	101600571	+	2123.63	0.249919	0.00599938
ENSMUSG00000037972	Snn	protein_coding	chr16	11072583	11074983	+	489.03	0.330828	0.00607681
ENSMUSG00000017307	Acot8	protein_coding	chr2	164799558	164799945	-	420.637	-0.241833	0.00607681
ENSMUSG00000028841	Cnksr1	protein_coding	chr4	134232467	134232668	-	55.1638	-0.613063	0.00607681
ENSMUSG00000021065	Fut8	protein_coding	chr12	77475314	77476338	+	617.804	0.401971	0.00608001
ENSMUSG00000010721	Lmbr1	protein_coding	chr5	29258077	29258135	-	566.551	0.286012	0.00608001
ENSMUSG00000030302	Atp2b2	protein_coding	chr6	113842549	113842645	-	250.385	-0.687573	0.00608571
ENSMUSG00000022519	Srl	protein_coding	chr16	4493603	4493880	-	194.281	0.581067	0.00633862
ENSMUSG00000020629	Adi1	protein_coding	chr12	28679390	28679737	+	423.847	0.277575	0.00635981
ENSMUSG00000032320	Rcn2	protein_coding	chr9	56052907	56053135	+	484.681	0.253984	0.00639309
ENSMUSG00000033361	Prrg3	protein_coding	chrX	71967582	71972722	+	818.804	0.370493	0.00644625
ENSMUSG00000037400	Atp11b	protein_coding	chr3	35856072	35856276	+	422.528	0.347684	0.0064562
ENSMUSG00000028777	Gnat3	protein_coding	chr5	18019666	18019834	+	49.7176	0.682895	0.00665231
ENSMUSG00000008193	Spib	protein_coding	chr7	44527964	44528257	-	125.569	-0.588727	0.0067758
ENSMUSG00000054855	Rnd1	protein_coding	chr15	98672217	98672459	-	3276.39	-0.16673	0.00678362
ENSMUSG00000029675	Eln	protein_coding	chr5	134744726	134747253	-	1942.18	-0.343534	0.00680168
ENSMUSG00000041328	Pcf11	protein_coding	chr7	92646818	92647083	-	1920.4	-0.248125	0.00685776
ENSMUSG00000024924	Vldlr	protein_coding	chr19	27243758	27243828	+	55.3645	0.727391	0.00687757
ENSMUSG00000018846	Pank3	protein_coding	chr11	35785456	35791285	+	906.76	0.325107	0.00688653
ENSMUSG00000044471	Lincpint	lincRNA	chr6	31166524	31166638	-	147.36	-0.436482	0.00688653
ENSMUSG00000104324	Gm37320	TEC	chr15	68321381	68326333	-	117.787	-0.558632	0.00688653
ENSMUSG00000029695	Aass	protein_coding	chr6	23109477	23109575	-	34.0031	-0.679572	0.00688653
ENSMUSG00000107756	RP24-359O2.7	TEC	chr6	145238667	145241227	-	101.35	-0.547484	0.00693583
ENSMUSG00000034480	Diap2	protein_coding	chrX	130041648	130042530	+	917.49	0.264049	0.00695518
ENSMUSG00000040204	2810417H13Rik	protein_coding	chr9	65890732	65893148	+	67.3536	0.685614	0.00699186
ENSMUSG00000026482	Rgl1	protein_coding	chr1	152557543	152557587	-	1376.84	0.217077	0.00699186
ENSMUSG00000050270	Tmem220	protein_coding	chr11	67034242	67035312	+	164.737	0.434287	0.00701
ENSMUSG00000024754	Tmem2	protein_coding	chr19	21856349	21858327	+	2846.88	-0.251891	0.00701
ENSMUSG00000047878	A4galt	protein_coding	chr15	83228581	83228594	-	677.477	0.2881	0.00711174
ENSMUSG00000027669	Gnb4	protein_coding	chr3	32599844	32602140	-	2419.94	0.14484	0.00714792
ENSMUSG00000091831	Gm4707	protein_coding	chr17	71459830	71460255	-	171.441	-0.367824	0.00714792
ENSMUSG00000092586	Ly6g6c	protein_coding	chr17	35069034	35069534	+	173.32	-0.643704	0.00714792
ENSMUSG00000039109	F13a1	protein_coding	chr13	36867178	36868767	-	364.538	-0.622136	0.00725642
ENSMUSG00000081769	Gm12216	protein_coding	chr11	53812961	53813268	-	868.622	-0.510119	0.00728811
ENSMUSG00000020777	Acox1	protein_coding	chr11	116189029	116189575	-	4496.16	0.224402	0.00739311
ENSMUSG00000001576	Ergic1	protein_coding	chr17	26655067	26655352	+	1673.48	0.23901	0.00739363
ENSMUSG00000020473	Aebp1	protein_coding	chr11	5869707	5870141	+	589.275	0.331192	0.00750043
ENSMUSG00000001663	Gstt1	protein_coding	chr10	75797093	75797130	-	764.238	0.301476	0.00766861
ENSMUSG00000034842	Art3	protein_coding	chr5	92414242	92414447	+	2626.45	-0.145911	0.00775319
ENSMUSG00000097863	1010001B22Rik	lincRNA	chr5	109995511	109995819	-	31.1617	0.66539	0.00779758
ENSMUSG00000034354	Mtmr3	protein_coding	chr11	4491807	4491992	-	748.686	0.254254	0.00779758
ENSMUSG00000025488	Cox8b	protein_coding	chr7	140898943	140898990	-	226.241	0.433142	0.00789077
ENSMUSG00000008682	Rpl10	protein_coding	chrX	74272179	74272806	+	430.513	-0.472133	0.00789077
ENSMUSG00000047554	Tmem41b	protein_coding	chr7	109979990	109981117	-	286.478	0.342115	0.00796832
ENSMUSG00000017485	Top2b	protein_coding	chr14	16428474	16428505	+	1465.91	0.222706	0.00796832
ENSMUSG00000031683	Lsm6	protein_coding	chr8	78808058	78808245	-	798.579	0.228284	0.00799022
ENSMUSG00000085438	1700020I14Rik	lincRNA	chr2	119599588	119607502	+	3098.13	0.183326	0.00799022
ENSMUSG00000036611	Eepd1	protein_coding	chr9	25487102	25487313	+	1834.57	-0.147441	0.00799022
ENSMUSG00000039911	Spsb1	protein_coding	chr4	149909565	149909752	-	256.581	-0.434277	0.00800812
ENSMUSG00000046079	Lrrc8d	protein_coding	chr5	105832187	105832435	+	337.254	0.38582	0.00801693
ENSMUSG00000022440	C1qtnf6	protein_coding	chr15	78525123	78525187	-	750.409	0.54554	0.00812166
ENSMUSG00000060063	Alox5ap	protein_coding	chr5	149287572	149288044	+	300.09	-0.616199	0.00812166
ENSMUSG00000018263	Tbx5	protein_coding	chr5	119836637	119836913	+	74.2489	-0.705534	0.00812166
ENSMUSG00000020092	Pald1	protein_coding	chr10	61319657	61321092	-	2788.09	-0.259397	0.00812775
ENSMUSG00000028104	Polr3gl	protein_coding	chr3	96578502	96578504	-	945.107	0.226954	0.00820493
ENSMUSG00000041220	Elovl6	protein_coding	chr3	129605041	129605101	+	141.017	0.467346	0.00822685
ENSMUSG00000022337	Emc2	protein_coding	chr15	43527481	43527777	+	1105.05	0.189663	0.00832972
ENSMUSG00000038583	Pln	protein_coding	chr10	53344020	53345999	+	1736.71	0.247248	0.00844352
ENSMUSG00000053846	Lipg	protein_coding	chr18	74939322	74941319	-	32.6968	0.709646	0.00846317
ENSMUSG00000058715	Fcer1g	protein_coding	chr1	171231051	171231268	-	379.974	-0.647108	0.00846317
ENSMUSG00000027843	Ptpn22	protein_coding	chr3	103911976	103912246	+	103.758	-0.655728	0.0085302
ENSMUSG00000032440	Tgfbr2	protein_coding	chr9	116087698	116090380	-	1863.01	0.21688	0.00859825
ENSMUSG00000033788	Dysf	protein_coding	chr6	84210793	84211041	+	2783.73	0.209489	0.00859825
ENSMUSG00000026969	Fam166a	protein_coding	chr2	25222083	25222280	+	72.1034	-0.665995	0.00859825
ENSMUSG00000068417	Pnp2	protein_coding	chr14	50964474	50964749	+	66.9962	-0.649865	0.0086036
ENSMUSG00000036306	Lzts1	protein_coding	chr8	69183714	69184189	-	1003.16	0.382227	0.00865475
ENSMUSG00000025504	Eps8l2	protein_coding	chr7	141362123	141362667	+	2497.93	-0.253228	0.0087693
ENSMUSG00000074578	1500012F01Rik	protein_coding	chr2	167065434	167065862	+	1130.47	-0.326836	0.00890661
ENSMUSG00000034906	Ncaph	protein_coding	chr2	127127661	127127722	-	349.074	0.459534	0.00891825
ENSMUSG00000032018	Sc5d	protein_coding	chr9	42254733	42255344	-	972.346	0.274914	0.00891825
ENSMUSG00000032328	Tmem30a	protein_coding	chr9	79776854	79777331	-	1540.52	0.237526	0.00891825
ENSMUSG00000056267	Cep70	protein_coding	chr9	99296276	99296351	+	413.85	0.316557	0.00893723
ENSMUSG00000106636	Gm43813	processed_transcript	chr5	123406487	123411864	+	180.699	-0.508409	0.00904493
ENSMUSG00000025366	Esyt1	protein_coding	chr10	128510248	128510622	-	1943.01	-0.400056	0.00907377
ENSMUSG00000020787	P2rx1	protein_coding	chr11	73014061	73015197	+	365.107	-0.61371	0.0090981
ENSMUSG00000050014	Apol10b	protein_coding	chr15	77584158	77584973	-	1894.16	-0.380593	0.00920609
ENSMUSG00000023915	Tnfrsf21	protein_coding	chr17	43087970	43089188	+	412.703	-0.305306	0.00941422
ENSMUSG00000037062	Sh3glb1	protein_coding	chr3	144691978	144692128	-	4303.25	0.167554	0.0094341
ENSMUSG00000022752	Tomm70a	protein_coding	chr16	57152734	57154530	+	364.161	0.283489	0.00961303
ENSMUSG00000023050	Map3k12	protein_coding	chr15	102509112	102509378	-	354.581	-0.494335	0.00962884
ENSMUSG00000043252	Tmem64	protein_coding	chr4	15283348	15286753	+	553.145	0.344936	0.00980658
ENSMUSG00000028173	Wls	protein_coding	chr3	159848451	159851274	+	2877.94	0.138493	0.00980658
ENSMUSG00000092203	1110038B12Rik	processed_transcript	chr17	34951594	34952173	-	1386.95	-0.419064	0.00980658
ENSMUSG00000034157	Cipc	protein_coding	chr12	86962665	86962833	+	1152.68	-0.354642	0.00985581
ENSMUSG00000026672	Optn	protein_coding	chr2	5046157	5046199	-	264.489	0.401775	0.00997301
ENSMUSG00000106847	Peg13	sense_intronic	chr15	72805600	72810324	-	4783.98	0.144454	0.00999905
ENSMUSG00000006517	Mvd	protein_coding	chr8	122433596	122434097	-	178.683	0.511595	0.0101575
ENSMUSG00000007908	Hmgcll1	protein_coding	chr9	76133863	76134098	+	21.8918	-0.700936	0.0102219
ENSMUSG00000026888	Grb14	protein_coding	chr2	65022668	65022748	-	90.8149	0.492095	0.0102425
ENSMUSG00000007656	Arpp19	protein_coding	chr9	75056803	75058076	+	2297.96	0.155614	0.0103128
ENSMUSG00000033952	Aspm	protein_coding	chr1	139487207	139487396	+	82.9635	0.630553	0.0104332
ENSMUSG00000057751	Megf6	protein_coding	chr4	154270402	154271028	+	350.756	-0.375139	0.0104352
ENSMUSG00000027955	Fam198b	protein_coding	chr3	79886056	79889645	+	4691.53	0.188328	0.0104823
ENSMUSG00000038663	Fsd2	protein_coding	chr7	81533308	81534998	-	70.9094	0.668738	0.0106785
ENSMUSG00000035711	Dok3	protein_coding	chr13	55523235	55523424	-	106.732	-0.635398	0.0106858
ENSMUSG00000024935	Slc1a1	protein_coding	chr19	28911654	28912638	+	296.624	-0.517157	0.0109719
ENSMUSG00000019992	Mtfr2	protein_coding	chr10	20360538	20361669	+	28.4441	-0.685999	0.011018
ENSMUSG00000030516	Tjp1	protein_coding	chr7	65513099	65513331	-	2464.56	0.258437	0.011191
ENSMUSG00000024665	Fads2	protein_coding	chr19	10064164	10064265	-	260.962	-0.369773	0.0112692
ENSMUSG00000020547	Bzw2	protein_coding	chr12	36091846	36092283	-	1192.71	0.203021	0.0113178
ENSMUSG00000064272	Gpbar1	protein_coding	chr1	74279587	74279624	+	21.767	-0.69374	0.0114491
ENSMUSG00000029759	Pon3	protein_coding	chr6	5254580	5254586	-	743.572	0.246823	0.0116524
ENSMUSG00000036770	4933433C11Rik	protein_coding	chr2	25212918	25213172	-	18.7089	-0.691095	0.0117477
ENSMUSG00000017716	Birc5	protein_coding	chr11	117852805	117855743	+	115.699	0.634582	0.0118974
ENSMUSG00000042605	Atxn2	protein_coding	chr5	121814677	121814898	+	584.847	-0.287958	0.0119179
ENSMUSG00000089817	Gm7162	processed_pseudogene	chr17	12819819	12820842	-	74.6459	-0.524487	0.0119206
ENSMUSG00000029683	Lmod2	protein_coding	chr6	24605210	24605414	+	81.052	0.627588	0.0119784
ENSMUSG00000021417	Eci2	protein_coding	chr13	34993176	34993462	-	1593.2	0.15808	0.0119784
ENSMUSG00000100876	2810454H06Rik	antisense	chr6	134897961	134901108	+	213.816	-0.539644	0.0119784
ENSMUSG00000036054	Sugp2	protein_coding	chr8	70279642	70279914	+	267.244	-0.341238	0.0122641
ENSMUSG00000096950	Gm9530	lincRNA	chr1	155063447	155063858	-	46.7361	-0.654112	0.0122641
ENSMUSG00000052374	Actn2	protein_coding	chr13	12308219	12308870	-	397.698	0.612424	0.0122807
ENSMUSG00000028540	Dph2	protein_coding	chr4	117891078	117891427	-	388.142	-0.392915	0.0123174
ENSMUSG00000021457	Syk	protein_coding	chr13	52623245	52624339	+	359.57	-0.518506	0.0123174
ENSMUSG00000046562	Unc119b	protein_coding	chr5	115129623	115130580	-	787.753	0.27996	0.0125766
ENSMUSG00000025357	Dgka	protein_coding	chr10	128720141	128720425	-	1636.23	-0.159441	0.0126213
ENSMUSG00000108291	RP23-20K24.9	TEC	chr6	86663188	86665551	-	69.3706	-0.629842	0.0126655
ENSMUSG00000020681	Ace	protein_coding	chr11	105985045	105985113	+	1825.02	-0.352379	0.0127004
ENSMUSG00000022868	Ahsg	protein_coding	chr16	22899073	22899438	+	1343.39	-0.433163	0.0127347
ENSMUSG00000047180	Neurl3	protein_coding	chr1	36268861	36269144	-	1035.3	-0.327206	0.012756
ENSMUSG00000041633	Kctd12b	protein_coding	chrX	153689692	153689697	-	1831.47	0.329451	0.0128058
ENSMUSG00000061100	Retnla	protein_coding	chr16	48844299	48844461	+	34.5465	0.663785	0.0128544
ENSMUSG00000051747	Ttn	protein_coding	chr2	76973057	76974257	-	934.064	0.659757	0.0128637
ENSMUSG00000014074	Rnf168	protein_coding	chr16	32299324	32301434	+	424.865	0.286235	0.0131314
ENSMUSG00000021222	Dcaf4	protein_coding	chr12	83541625	83541988	+	587.636	0.333427	0.0131933
ENSMUSG00000022438	Parvb	protein_coding	chr15	84273499	84273906	+	1890.22	-0.149007	0.013402
ENSMUSG00000019256	Ahr	protein_coding	chr12	35514406	35515124	-	509.031	0.455786	0.0134369
ENSMUSG00000090266	Mettl23	protein_coding	chr11	116854092	116854263	+	861.181	-0.306426	0.0134516
ENSMUSG00000001507	Itga3	protein_coding	chr11	95063161	95063221	-	439.35	-0.291165	0.013511
ENSMUSG00000086350	B230369F24Rik	antisense	chr1	178313328	178315448	-	142.472	-0.492521	0.0136342
ENSMUSG00000022347	A1bg	protein_coding	chr15	60917589	60917861	-	6.85551	0.620193	0.0137135
ENSMUSG00000018666	Cbx1	protein_coding	chr11	96808221	96808540	+	1910.61	-0.128021	0.0138591
ENSMUSG00000025940	Tmem70	protein_coding	chr1	16665708	16665811	+	130.34	0.435351	0.0138699
ENSMUSG00000026664	Phyh	protein_coding	chr2	4938307	4938343	+	801.969	0.255112	0.0138699
ENSMUSG00000031883	Car7	protein_coding	chr8	104548937	104549064	+	2287.78	-0.142931	0.0138699
ENSMUSG00000034037	Fgd5	protein_coding	chr6	92074098	92074215	+	3363.07	-0.168972	0.0138699
ENSMUSG00000101360	4933417O13Rik	antisense	chr7	143322775	143324009	-	10.4476	-0.671739	0.013969
ENSMUSG00000047880	Cxcr5	protein_coding	chr9	44511788	44513236	-	547.296	-0.530505	0.0140158
ENSMUSG00000007034	Slc44a4	protein_coding	chr17	34930234	34930436	+	15.3857	-0.672143	0.0140158
ENSMUSG00000095026	Gm3336	protein_coding	chr8	70722089	70722635	+	41.9545	-0.67251	0.0140158
ENSMUSG00000029650	Slc46a3	protein_coding	chr5	147894022	147894045	-	480.957	-0.341635	0.0142039
ENSMUSG00000024965	Fermt3	protein_coding	chr19	6998958	6999343	-	1476.99	-0.607663	0.0142795
ENSMUSG00000040033	Stat2	protein_coding	chr10	128291371	128292849	+	3520.6	-0.289623	0.0143874
ENSMUSG00000103304	Gm5979	unprocessed_pseudogene	chr3	88474584	88475154	+	142.288	-0.571108	0.0144358
ENSMUSG00000062014	Gmfb	protein_coding	chr14	46817387	46817482	-	2470.92	0.199112	0.0144922
ENSMUSG00000027195	Hsd17b12	protein_coding	chr2	94114576	94115068	-	2036.09	0.153521	0.0144922
ENSMUSG00000052698	Tln2	protein_coding	chr9	67221138	67221392	-	1035.88	-0.185676	0.0144922
ENSMUSG00000034248	Slc25a37	protein_coding	chr14	69284942	69284982	-	451.588	-0.350615	0.0145695
ENSMUSG00000019039	Dalrd3	protein_coding	chr9	108572600	108572655	+	492.206	-0.352105	0.0145817
ENSMUSG00000027993	Trim2	protein_coding	chr3	84304846	84306877	-	523.819	0.292814	0.0146167
ENSMUSG00000032198	Dock6	protein_coding	chr9	21800184	21800359	-	3060.32	-0.235276	0.0146167
ENSMUSG00000038147	Cd84	protein_coding	chr1	171886424	171886430	+	285.173	-0.622773	0.0147487
ENSMUSG00000085028	Slc2a4rg-ps	unitary_pseudogene	chr2	181387093	181387199	+	434.669	-0.4832	0.0149846
ENSMUSG00000035041	Creb3l3	protein_coding	chr10	81092631	81092657	-	5.3425	-0.598658	0.0150048
ENSMUSG00000068614	Actc1	protein_coding	chr2	114052032	114052060	-	1387.02	0.335687	0.0150196
ENSMUSG00000066150	Slc31a1	protein_coding	chr4	62388037	62391769	+	902.607	0.315096	0.0150196
ENSMUSG00000027803	Wwtr1	protein_coding	chr3	57455782	57458928	-	1524.31	0.172018	0.0150196
ENSMUSG00000041729	Coro2b	protein_coding	chr9	62453283	62454645	-	533.055	0.339332	0.0152121
ENSMUSG00000028469	Npr2	protein_coding	chr4	43650149	43650230	+	946.105	0.243695	0.0152608
ENSMUSG00000030956	Fam53b	protein_coding	chr7	132779306	132779385	-	883.431	0.230872	0.0152608
ENSMUSG00000030309	Caprin2	protein_coding	chr6	148894170	148894236	-	359.713	-0.493755	0.0153907
ENSMUSG00000052861	Dnah6	protein_coding	chr6	73084178	73084886	-	362.15	0.481454	0.0157169
ENSMUSG00000046152	Fut10	protein_coding	chr8	31235595	31236029	+	625.718	0.358838	0.0163857
ENSMUSG00000017677	Wsb1	protein_coding	chr11	79244108	79244563	-	3584.11	-0.158979	0.0165526
ENSMUSG00000044201	Cdc25c	protein_coding	chr18	34732997	34733243	-	49.6989	0.658423	0.0165538
ENSMUSG00000036151	Tm6sf2	protein_coding	chr8	70078310	70078620	+	236.361	-0.343075	0.016567
ENSMUSG00000041431	Ccnb1	protein_coding	chr13	100785537	100785903	-	39.2145	0.619155	0.0165869
ENSMUSG00000034311	Kif4	protein_coding	chrX	100724642	100724650	+	147.087	0.587687	0.0165869
ENSMUSG00000043885	Slc36a4	protein_coding	chr9	15738376	15742384	+	659.96	0.282253	0.0165869
ENSMUSG00000041538	H2-Ob	protein_coding	chr17	34244089	34244460	+	624.211	-0.354568	0.0165869
ENSMUSG00000030724	Cd19	protein_coding	chr7	126413662	126413669	-	1069.56	-0.416981	0.0166476
ENSMUSG00000038059	Smim3	protein_coding	chr18	60475579	60475585	-	309.085	-0.553803	0.0167028
ENSMUSG00000007591	Tssk4	protein_coding	chr14	55652161	55652539	+	9.31299	0.619209	0.0168525
ENSMUSG00000025026	Add3	protein_coding	chr19	53245288	53247399	+	3316.49	0.231021	0.0169056
ENSMUSG00000016756	Cmah	protein_coding	chr13	24436620	24436657	+	383.357	-0.45411	0.0169694
ENSMUSG00000020718	Polg2	protein_coding	chr11	106775515	106775600	-	719.586	-0.502399	0.0170649
ENSMUSG00000031328	Flna	protein_coding	chrX	74236081	74236217	-	7613.01	-0.136966	0.0171569
ENSMUSG00000087057	Gm11730	antisense	chr11	117095085	117095273	-	755.747	-0.354817	0.0171792
ENSMUSG00000006221	Hspb7	protein_coding	chr4	141424056	141425311	+	878.855	0.377218	0.0171797
ENSMUSG00000022033	Pbk	protein_coding	chr14	65809215	65809234	+	124.936	0.645016	0.0175878
ENSMUSG00000027217	Tspan18	protein_coding	chr2	93311263	93311621	-	1356.45	0.2312	0.0175878
ENSMUSG00000055027	Smyd1	protein_coding	chr6	71312054	71312680	-	65.7929	0.620538	0.0176057
ENSMUSG00000026843	Fubp3	protein_coding	chr2	31615179	31617520	+	1469.74	0.161886	0.0176057
ENSMUSG00000065444	Mir27a	miRNA	chr8	84208672	84208758	+	23.4916	-0.661058	0.0176057
ENSMUSG00000038067	Csf3	protein_coding	chr11	98702958	98703629	+	92.668	-0.622477	0.0180781
ENSMUSG00000079316	Rab9	protein_coding	chrX	166458314	166458343	-	758.431	0.191981	0.0180934
ENSMUSG00000079418	Atg4a	protein_coding	chrX	141163241	141163455	+	345.002	0.277019	0.0181052
ENSMUSG00000040653	Ppp1r14c	protein_coding	chr10	3463461	3464975	+	19.9855	0.658904	0.0183114
ENSMUSG00000025154	Arhgap19	protein_coding	chr19	41769994	41770188	-	176.271	0.56813	0.0183114
ENSMUSG00000031537	Ikbkb	protein_coding	chr8	22702452	22702873	-	3079.64	-0.17109	0.0183114
ENSMUSG00000078651	Aoc2	protein_coding	chr11	101329461	101329494	+	61.903	-0.55716	0.0183114
ENSMUSG00000000290	Itgb2	protein_coding	chr10	77565178	77565708	+	1046.54	-0.597218	0.0183173
ENSMUSG00000026616	Cr2	protein_coding	chr1	195170645	195171170	-	126.605	-0.476733	0.0183214
ENSMUSG00000038286	Bphl	protein_coding	chr13	34073761	34074074	+	412.595	0.295712	0.0187152
ENSMUSG00000032135	Mcam	protein_coding	chr9	44139653	44139682	+	3725.57	-0.150793	0.0187152
ENSMUSG00000057614	Gnai1	protein_coding	chr5	18265135	18267021	-	98.7785	0.565243	0.0189627
ENSMUSG00000050410	Tcf19	protein_coding	chr17	35516116	35516547	-	341.798	0.343829	0.0189627
ENSMUSG00000041058	Wwp1	protein_coding	chr4	19609673	19611716	-	301.661	0.278407	0.0189627
ENSMUSG00000060510	Zfp266	protein_coding	chr9	20499065	20499067	-	2585.28	0.138203	0.0189627
ENSMUSG00000020608	Smc6	protein_coding	chr12	11317882	11319785	+	1849.28	0.137521	0.0189627
ENSMUSG00000102752	Gm7694	protein_coding	chr1	170298199	170301148	-	155.819	-0.453751	0.0189627
ENSMUSG00000106110	Gm43571	TEC	chr5	121715109	121718206	+	160.422	-0.514648	0.0189627
ENSMUSG00000055323	Gm9967	processed_transcript	chr7	126774965	126776818	-	21.3881	-0.654477	0.0190918
ENSMUSG00000051435	Fhad1	protein_coding	chr4	142013778	142013927	-	22.4457	-0.65192	0.0192267
ENSMUSG00000012422	Tmem167	protein_coding	chr13	90103320	90104661	+	922.454	0.203489	0.0192377
ENSMUSG00000003418	St8sia6	protein_coding	chr2	13657154	13657290	-	1282.5	-0.2663	0.0193981
ENSMUSG00000028445	Enho	protein_coding	chr4	41638843	41639001	-	85.4188	0.439605	0.0198311
ENSMUSG00000027313	Chac1	protein_coding	chr2	119353588	119354381	+	104.952	-0.49482	0.0201729
ENSMUSG00000022463	Srebf2	protein_coding	chr15	82203915	82205376	+	803.65	0.42625	0.0203446
ENSMUSG00000020038	Cry1	protein_coding	chr10	85131702	85132307	-	190.289	0.334872	0.0204314
ENSMUSG00000035521	Gnptg	protein_coding	chr17	25234317	25234624	-	887.401	-0.208327	0.0206957
ENSMUSG00000090958	Lrrc32	protein_coding	chr7	98500004	98501831	+	3108.35	-0.159669	0.020836
ENSMUSG00000001518	Itfg2	protein_coding	chr6	128422784	128424918	-	748.317	-0.279464	0.0208833
ENSMUSG00000036885	Arhgef26	protein_coding	chr3	62427180	62430011	+	140.303	0.374735	0.0210633
ENSMUSG00000022620	Arsa	protein_coding	chr15	89476231	89476329	-	2014.11	0.171599	0.0210633
ENSMUSG00000083287	Gm13502	processed_pseudogene	chr2	53696121	53696804	-	28.6587	0.627599	0.0211524
ENSMUSG00000004961	Syt5	protein_coding	chr7	4546846	4546973	-	67.0798	0.567552	0.0211601
ENSMUSG00000026117	Zap70	protein_coding	chr1	36782461	36782815	+	36.0109	-0.583783	0.0212582
ENSMUSG00000027796	Smad9	protein_coding	chr3	54797499	54801257	+	45.4238	0.592141	0.0215721
ENSMUSG00000095704	Gm8221	processed_pseudogene	chr15	77626074	77626637	+	6.06273	-0.578429	0.021573
ENSMUSG00000026150	Mff	protein_coding	chr1	82751585	82751728	+	460.216	0.247337	0.021578
ENSMUSG00000102212	C230085N15Rik	TEC	chr17	51757295	51761621	-	160.829	-0.517708	0.0216545
ENSMUSG00000051359	Ncald	protein_coding	chr15	37620124	37620624	-	833.034	0.318546	0.0218112
ENSMUSG00000030801	Kat8	protein_coding	chr7	127920422	127920579	+	582.809	-0.226356	0.0218112
ENSMUSG00000041840	Haus1	protein_coding	chr18	77757567	77757705	-	401.977	0.322965	0.021859
ENSMUSG00000026275	Ppp1r7	protein_coding	chr1	93352517	93352580	+	1736.87	0.128736	0.0219533
ENSMUSG00000104940	Gm42908	TEC	chr5	123401072	123401941	+	194.427	-0.45052	0.0220968
ENSMUSG00000020841	Cpd	protein_coding	chr11	76805716	76806085	-	2499.51	0.150566	0.0223315
ENSMUSG00000021285	Ppp1r13b	protein_coding	chr12	111866013	111866335	-	1334.6	-0.210972	0.0223315
ENSMUSG00000026875	Traf1	protein_coding	chr2	34958152	34958226	-	888.854	-0.344723	0.022405
ENSMUSG00000030793	Pycard	protein_coding	chr7	127991640	127991675	-	379.349	-0.423048	0.0224503
ENSMUSG00000022151	Ttc33	protein_coding	chr15	5189582	5189582	+	995.131	0.186186	0.0224693
ENSMUSG00000006906	Stambp	protein_coding	chr6	83571133	83572439	-	898.664	0.187773	0.0226702
ENSMUSG00000023885	Thbs2	protein_coding	chr17	14665500	14667515	-	380.21	0.405627	0.0227135
ENSMUSG00000028443	Nudt2	protein_coding	chr4	41480560	41480926	+	213.546	0.308295	0.0227135
ENSMUSG00000030737	Slco2b1	protein_coding	chr7	99695091	99695217	-	2526.41	0.227086	0.0227135
ENSMUSG00000057982	Zfp809	protein_coding	chr9	22243195	22243197	+	501.819	-0.293142	0.0227135
ENSMUSG00000021495	Fam193b	protein_coding	chr13	55539319	55539712	-	579.423	-0.342623	0.0229199
ENSMUSG00000031004	Mki67	protein_coding	chr7	135689788	135690091	-	264.658	0.611285	0.0230118
ENSMUSG00000028607	Cpt2	protein_coding	chr4	107923467	107923588	-	1109.52	0.179896	0.0230118
ENSMUSG00000032123	Dpagt1	protein_coding	chr9	44333120	44333600	+	1879.67	0.123752	0.0230118
ENSMUSG00000044864	Ankrd50	protein_coding	chr3	38483251	38483567	-	677.129	0.24758	0.0230217
ENSMUSG00000048497	Mmgt2	protein_coding	chr11	62665197	62666354	+	254.546	0.311706	0.0230467
ENSMUSG00000039405	Prss23	protein_coding	chr7	89510860	89510870	-	539.451	0.30138	0.0231801
ENSMUSG00000098112	Bin2	protein_coding	chr15	100649137	100649162	-	213.067	-0.601166	0.023203
ENSMUSG00000037035	Inhbb	protein_coding	chr1	119415465	119417324	-	67.3131	0.578393	0.0232768
ENSMUSG00000019647	Sema6a	protein_coding	chr18	47303674	47304221	-	3904.43	0.161282	0.0235402
ENSMUSG00000023206	Il15ra	protein_coding	chr2	11733150	11733968	+	1208.34	-0.184038	0.0235402
ENSMUSG00000044566	Cage1	protein_coding	chr13	38032473	38032624	-	36.3289	0.592575	0.02372
ENSMUSG00000019773	Fbxo5	protein_coding	chr10	5802200	5802532	-	125.926	0.434162	0.0238647
ENSMUSG00000028560	Usp1	protein_coding	chr4	98928097	98928192	+	282.338	0.266711	0.0239719
ENSMUSG00000025893	Kbtbd3	protein_coding	chr9	4331449	4331721	+	336.851	0.370058	0.0240196
ENSMUSG00000021215	Net1	protein_coding	chr13	3882565	3884072	-	2311.34	-0.207584	0.0240196
ENSMUSG00000036281	Snapc4	protein_coding	chr2	26378343	26378636	-	577.498	-0.354913	0.0240196
ENSMUSG00000037185	Krt80	protein_coding	chr15	101349571	101349917	-	433.738	-0.444395	0.0241716
ENSMUSG00000017639	Rab11fip4	protein_coding	chr11	79660562	79660826	+	27.0429	-0.637716	0.0242403
ENSMUSG00000070737	Gm12942	protein_coding	chr4	127129018	127129644	+	424.481	0.280892	0.0244072
ENSMUSG00000022074	Tnfrsf10b	protein_coding	chr14	69782564	69784403	+	622.006	0.221036	0.0244072
ENSMUSG00000047187	Rab2a	protein_coding	chr4	8606501	8607778	+	913.438	0.20089	0.0244072
ENSMUSG00000026853	Crat	protein_coding	chr2	30414595	30414675	-	1351.62	0.18951	0.0244072
ENSMUSG00000019917	Sept10	protein_coding	chr10	59164113	59164931	-	1651.61	0.172322	0.0244072
ENSMUSG00000010097	Nxf1	protein_coding	chr19	8772338	8772475	+	4039.49	-0.13214	0.0244072
ENSMUSG00000030315	Vgll4	protein_coding	chr6	114920054	114921816	-	2614.02	-0.139837	0.0244072
ENSMUSG00000037966	Ninj1	protein_coding	chr13	49195604	49196244	+	1227.59	-0.201996	0.0244072
ENSMUSG00000060036	Rpl3	protein_coding	chr15	80081983	80082582	-	893.593	-0.361593	0.0244072
ENSMUSG00000036036	Zfp57	protein_coding	chr17	37006050	37006248	+	583.71	-0.386224	0.0244072
ENSMUSG00000086894	Gm15708	sense_intronic	chr5	144278875	144280479	+	158.872	-0.42597	0.0244072
ENSMUSG00000047963	Stbd1	protein_coding	chr5	92604882	92606294	+	213.327	-0.48613	0.0244072
ENSMUSG00000087187	Gm13431	lincRNA	chr2	36222742	36222865	+	64.3023	-0.593937	0.0244072
ENSMUSG00000001555	Fkbp10	protein_coding	chr11	100423888	100424300	+	991.569	0.29285	0.0244203
ENSMUSG00000002100	Mybpc3	protein_coding	chr2	91136243	91136516	+	371.177	0.427381	0.0245887
ENSMUSG00000022340	Sybu	protein_coding	chr15	44671859	44672549	-	1231.04	0.292037	0.0247098
ENSMUSG00000061119	Prcp	protein_coding	chr7	92933177	92934573	+	2443.64	0.188456	0.024749
ENSMUSG00000024673	Ms4a1	protein_coding	chr19	11253990	11256632	-	572.461	-0.446326	0.024749
ENSMUSG00000052713	Zfp608	protein_coding	chr18	54888045	54889077	-	785.276	0.283484	0.024824
ENSMUSG00000018677	Slc25a39	protein_coding	chr11	102405739	102405826	-	782.17	0.28332	0.0250172
ENSMUSG00000031453	Rasa3	protein_coding	chr8	13598095	13598290	-	1475.22	-0.222782	0.0250909
ENSMUSG00000033721	Vav3	protein_coding	chr3	109682806	109682903	+	353.218	0.363623	0.0251791
ENSMUSG00000020594	Pum2	protein_coding	chr12	8744337	8744395	+	2447.14	0.130726	0.0255982
ENSMUSG00000015647	Lama5	protein_coding	chr2	180177168	180177193	-	1299.79	-0.227776	0.0256763
ENSMUSG00000035671	Zswim4	protein_coding	chr8	84210942	84211948	-	605.524	-0.527846	0.0256763
ENSMUSG00000035356	Nfkbiz	protein_coding	chr16	55824666	55825545	-	2139.87	-0.294532	0.025697
ENSMUSG00000004631	Sgce	protein_coding	chr6	4737142	4740207	-	2026.01	0.161789	0.0257089
ENSMUSG00000104030	5330406M23Rik	TEC	chr6	31108827	31110920	-	97.3261	-0.532897	0.0257089
ENSMUSG00000020413	Hus1	protein_coding	chr11	9005989	9006063	-	492.563	0.257317	0.0259774
ENSMUSG00000032109	Nlrx1	protein_coding	chr9	44252713	44253220	-	285.075	-0.44666	0.0259774
ENSMUSG00000031770	Herpud1	protein_coding	chr8	94394591	94394909	+	3045.29	-0.108014	0.0261832
ENSMUSG00000020658	Efr3b	protein_coding	chr12	3962554	3966444	-	1672.36	0.24181	0.0263121
ENSMUSG00000049680	Urgcp	protein_coding	chr11	5723145	5723161	-	501.269	0.229667	0.0263121
ENSMUSG00000038365	Fbxo25	protein_coding	chr8	13939650	13940521	+	704.355	0.222806	0.0263365
ENSMUSG00000025017	Pik3ap1	protein_coding	chr19	41274218	41274298	-	153.809	-0.624995	0.0263365
ENSMUSG00000038745	Nlrp6	protein_coding	chr7	140922410	140922855	+	62.3346	-0.631439	0.0263365
ENSMUSG00000051735	Rinl	protein_coding	chr7	28797852	28798963	+	510.267	0.322342	0.0267887
ENSMUSG00000028224	Nbn	protein_coding	chr4	15957967	15958073	+	485.586	0.261253	0.0268895
ENSMUSG00000031728	Zfp821	protein_coding	chr8	109724616	109724932	+	282.642	-0.342985	0.0269985
ENSMUSG00000056724	Nbeal2	protein_coding	chr9	110645280	110645368	-	515.074	-0.307599	0.0271366
ENSMUSG00000051998	Lax1	protein_coding	chr1	133680470	133680571	-	78.2473	-0.52388	0.027254
ENSMUSG00000031548	Sfrp1	protein_coding	chr8	23446486	23449632	+	45.6332	-0.608195	0.0274284
ENSMUSG00000035566	Pcdh17	protein_coding	chr14	84533555	84537060	+	2153.03	0.256214	0.0277398
ENSMUSG00000040990	Sh3kbp1	protein_coding	chrX	159973125	159973190	+	703.662	-0.35316	0.0278392
ENSMUSG00000052155	Acvr2a	protein_coding	chr2	48899594	48900248	+	411.477	0.241983	0.028384
ENSMUSG00000020956	Dtd2	protein_coding	chr12	51997507	51999550	-	578.273	0.238904	0.0284694
ENSMUSG00000002007	Srpk3	protein_coding	chrX	73778504	73778728	+	286.071	-0.471925	0.0285558
ENSMUSG00000030753	Prkrir	protein_coding	chr7	98714982	98715257	+	578.973	0.258049	0.0288047
ENSMUSG00000021587	Pcsk1	protein_coding	chr13	75105951	75106603	+	278.342	0.436006	0.0288255
ENSMUSG00000022462	Slc38a2	protein_coding	chr15	96687394	96690129	-	6422.1	-0.134904	0.0288556
ENSMUSG00000074802	Gas2l3	protein_coding	chr10	89408823	89413205	-	104.549	0.563425	0.0289004
ENSMUSG00000092602	4931413I07Rik	lincRNA	chr17	33783340	33783863	-	5.25852	0.528202	0.0289004
ENSMUSG00000032030	Cul5	protein_coding	chr9	53655353	53655371	-	1517	0.195728	0.0289004
ENSMUSG00000027428	Rbbp9	protein_coding	chr2	144543821	144544009	-	1596.84	0.178551	0.0289004
ENSMUSG00000007850	Hnrnph1	protein_coding	chr11	50385777	50386225	+	2589.14	-0.191585	0.0289004
ENSMUSG00000071068	Treml2	protein_coding	chr17	48309502	48312534	+	94.6262	-0.590258	0.0289004
ENSMUSG00000029440	Psmd9	protein_coding	chr5	123248398	123248527	+	997.669	0.219838	0.0290539
ENSMUSG00000031698	Mylk3	protein_coding	chr8	85360425	85360573	-	130.851	0.535581	0.0292077
ENSMUSG00000070544	Top1	protein_coding	chr2	160720927	160721384	+	2643.13	-0.12809	0.0292077
ENSMUSG00000020388	Pdlim4	protein_coding	chr11	54063723	54063786	-	536.948	-0.317329	0.0292077
ENSMUSG00000029994	Anxa4	protein_coding	chr6	86747471	86748980	-	2187.86	0.122219	0.0296215
ENSMUSG00000094613	A630076J17Rik	protein_coding	chr3	107233815	107234723	+	7.93546	0.581433	0.0297843
ENSMUSG00000040859	Bsdc1	protein_coding	chr4	129473775	129473912	+	2183.62	-0.141695	0.030033
ENSMUSG00000039396	Neil3	protein_coding	chr8	53623734	53623742	-	47.0528	0.616454	0.0301971
ENSMUSG00000030340	Scnn1a	protein_coding	chr6	125344086	125344612	+	23.5814	-0.610971	0.0301971
ENSMUSG00000022003	Slc25a30	protein_coding	chr14	75761999	75762651	-	691.662	0.227768	0.0303159
ENSMUSG00000025982	Sf3b1	protein_coding	chr1	55015931	55016490	-	6161.32	-0.118546	0.0303159
ENSMUSG00000030156	Cd69	protein_coding	chr6	129271165	129271457	-	428.28	-0.458865	0.0303159
ENSMUSG00000022148	Fyb	protein_coding	chr15	6663150	6663251	+	308.228	-0.619399	0.0303159
ENSMUSG00000070576	Mn1	protein_coding	chr5	111454789	111457033	+	2957.46	-0.123219	0.0304079
ENSMUSG00000031147	Magix	protein_coding	chrX	7674626	7674904	-	568.664	0.295637	0.0306714
ENSMUSG00000024900	Cpt1a	protein_coding	chr19	3383839	3385732	+	3803.77	0.267373	0.0306714
ENSMUSG00000025745	Hadha	protein_coding	chr5	30153922	30154990	-	3502.04	0.0981779	0.0306714
ENSMUSG00000019809	Pex3	protein_coding	chr10	13535727	13535775	-	513.019	0.242486	0.0308379
ENSMUSG00000026103	Gls	protein_coding	chr1	52214518	52214557	-	1292.27	-0.184084	0.0309337
ENSMUSG00000024059	Clip4	protein_coding	chr17	71856547	71858351	+	29.3063	0.616423	0.0310872
ENSMUSG00000027546	Atp9a	protein_coding	chr2	168712748	168712962	-	1452.45	0.208131	0.0314122
ENSMUSG00000057123	Gja5	protein_coding	chr3	97051703	97053634	+	5511.32	-0.149439	0.0314572
ENSMUSG00000039021	Ttc16	protein_coding	chr2	32775349	32775631	-	17.9548	-0.618324	0.0315883
ENSMUSG00000032372	Plscr2	protein_coding	chr9	92290977	92291784	+	2455.42	0.164344	0.0316231
ENSMUSG00000025766	D3Ertd751e	protein_coding	chr3	41756057	41756492	+	251.765	0.327511	0.0318011
ENSMUSG00000001018	Snapin	protein_coding	chr3	90489000	90489593	-	888.924	0.218315	0.0318288
ENSMUSG00000096647	Gm6223	processed_pseudogene	chr9	90118937	90119807	+	79.6407	0.426535	0.0318903
ENSMUSG00000057137	Tmem140	protein_coding	chr6	34873380	34873555	+	1155.74	0.228329	0.0318903
ENSMUSG00000070056	Mfhas1	protein_coding	chr8	35676730	35677020	+	1265.08	0.186311	0.0318903
ENSMUSG00000033960	9430020K01Rik	protein_coding	chr18	4680258	4682868	+	7995.64	-0.121055	0.0318903
ENSMUSG00000029373	Pf4	protein_coding	chr5	90773173	90773378	+	819.374	-0.40123	0.0318903
ENSMUSG00000102380	Gm38140	TEC	chr1	134096405	134099159	-	22.4587	-0.598852	0.0319566
ENSMUSG00000020275	Rel	protein_coding	chr11	23736847	23742267	-	1027.07	-0.294017	0.0326543
ENSMUSG00000030798	Cd37	protein_coding	chr7	45237734	45238572	-	593.375	-0.366983	0.0326543
ENSMUSG00000026568	Mpc2	protein_coding	chr1	165480903	165481119	+	554.878	0.190056	0.0328007
ENSMUSG00000042202	Slc35e2	protein_coding	chr4	155618700	155619196	+	518.877	-0.314075	0.0329142
ENSMUSG00000022961	Son	protein_coding	chr16	91677405	91677434	+	4634.99	-0.171642	0.0329608
ENSMUSG00000028551	Cdkn2c	protein_coding	chr4	109660876	109661251	-	388.886	0.310563	0.0331378
ENSMUSG00000023021	Cers5	protein_coding	chr15	99771932	99772092	-	1632.02	0.170788	0.033325
ENSMUSG00000013936	Myl2	protein_coding	chr5	122104988	122105003	+	671.343	0.312842	0.0333294
ENSMUSG00000031924	Cyb5b	protein_coding	chr8	107183666	107187470	+	2560.74	0.159658	0.0333294
ENSMUSG00000079481	Nhsl2	protein_coding	chrX	102077482	102080300	+	2132.73	-0.279645	0.0333294
ENSMUSG00000080316	Spaca6	protein_coding	chr17	17838572	17839071	+	923.311	-0.445655	0.0333294
ENSMUSG00000044221	Grsf1	protein_coding	chr5	88673708	88673849	-	312.024	0.269207	0.0333676
ENSMUSG00000078452	Raet1d	protein_coding	chr10	22373777	22374139	+	16.3431	0.612514	0.033551
ENSMUSG00000044636	Csrnp2	protein_coding	chr15	100479570	100481806	-	600.831	-0.241622	0.0336743
ENSMUSG00000029648	Flt1	protein_coding	chr5	147654269	147654509	-	8978.68	-0.0894212	0.0338916
ENSMUSG00000060743	H3f3a	protein_coding	chr1	180811927	180811949	-	455.171	-0.404822	0.0338916
ENSMUSG00000024077	Strn	protein_coding	chr17	78667196	78667258	-	1012.92	0.185865	0.0339403
ENSMUSG00000062376	Borcs7	protein_coding	chr19	46701564	46703382	+	283.998	0.310851	0.0340013
ENSMUSG00000029501	Ankle2	protein_coding	chr5	110252712	110253065	+	757.522	0.235508	0.0340779
ENSMUSG00000002603	Tgfb1	protein_coding	chr7	25696918	25697174	+	289.748	-0.396076	0.0340779
ENSMUSG00000004661	Arid3b	protein_coding	chr9	57808130	57810480	-	246.992	-0.445151	0.0341649
ENSMUSG00000023912	Slc25a27	protein_coding	chr17	43641900	43643607	-	104.616	-0.484386	0.0342737
ENSMUSG00000051339	2900026A02Rik	protein_coding	chr5	113086323	113091024	-	2808.64	-0.106593	0.0344501
ENSMUSG00000041390	Mdfic	protein_coding	chr6	15727799	15727982	+	392.079	0.297906	0.0348473
ENSMUSG00000022751	Nit2	protein_coding	chr16	57156671	57157077	-	394.545	0.265493	0.0348473
ENSMUSG00000022090	Pdlim2	protein_coding	chr14	70171512	70171611	-	1375.08	-0.227452	0.0349558
ENSMUSG00000055978	Fut2	protein_coding	chr7	45651347	45651348	-	214.547	-0.551794	0.0349558
ENSMUSG00000020689	Itgb3	protein_coding	chr11	104667080	104669813	+	758.799	-0.552775	0.0350257
ENSMUSG00000055044	Pdlim1	protein_coding	chr19	40247292	40249703	-	1652.34	-0.130015	0.0351363
ENSMUSG00000021947	Cryl1	protein_coding	chr14	57275034	57275451	-	276.181	0.333073	0.0356359
ENSMUSG00000032757	Bet1	protein_coding	chr6	4081518	4081632	-	1159.87	0.184615	0.035852
ENSMUSG00000028409	Smu1	protein_coding	chr4	40755700	40755837	-	2427.05	-0.0974379	0.035852
ENSMUSG00000020722	Cacng1	protein_coding	chr11	107703218	107703666	-	39.3288	-0.59138	0.0360502
ENSMUSG00000044308	Ubr3	protein_coding	chr2	70021543	70022220	+	746.87	0.239274	0.0363187
ENSMUSG00000038217	Tlcd2	protein_coding	chr11	75469473	75470203	+	511.244	-0.309042	0.0363187
ENSMUSG00000030330	Ing4	protein_coding	chr6	125048368	125048618	+	111.012	-0.553666	0.0363187
ENSMUSG00000020806	Rhbdf2	protein_coding	chr11	116603253	116603853	-	1786.88	-0.249549	0.0363559
ENSMUSG00000029434	Vps33a	protein_coding	chr5	123565062	123565075	-	1631.07	0.173412	0.0364077
ENSMUSG00000073535	Gm5532	lincRNA	chr1	155525012	155525434	-	33.5528	0.572562	0.0365269
ENSMUSG00000108049	RP23-226O20.9	TEC	chr6	87986191	87989729	+	10.4826	-0.558891	0.0365269
ENSMUSG00000011832	Evi5l	protein_coding	chr8	4210802	4211257	+	154.642	0.496613	0.0365375
ENSMUSG00000061462	Obscn	protein_coding	chr11	59073107	59073373	-	509.107	0.359931	0.0365993
ENSMUSG00000027099	Mtx2	protein_coding	chr2	74876303	74876504	+	120.411	0.378836	0.0366376
ENSMUSG00000038623	Tm6sf1	protein_coding	chr7	81883215	81883407	+	826.273	-0.188667	0.0366376
ENSMUSG00000035877	Zhx3	protein_coding	chr2	160782246	160782379	-	3832.24	-0.287924	0.0366376
ENSMUSG00000085412	Halr1	lincRNA	chr6	52111941	52112188	+	174.203	-0.397602	0.0367102
ENSMUSG00000020155	Kcnmb1	protein_coding	chr11	33970362	33973641	+	657.184	0.2764	0.0367466
ENSMUSG00000103898	Gm30238	TEC	chr12	112690986	112693588	-	14.6679	0.604172	0.0374238
ENSMUSG00000087528	9830144P21Rik	processed_transcript	chr2	129224192	129225910	-	403.179	-0.423229	0.0374238
ENSMUSG00000030699	Tbx6	protein_coding	chr7	126785166	126785560	+	50.3328	-0.525451	0.0374238
ENSMUSG00000059900	Tmem40	protein_coding	chr6	115729633	115729667	-	270.757	-0.60254	0.0374238
ENSMUSG00000017288	Vps53	protein_coding	chr11	76176959	76177361	-	1452.05	0.248926	0.0376924
ENSMUSG00000061410	Zcchc14	protein_coding	chr8	121608585	121608672	-	1731.92	-0.29049	0.0376924
ENSMUSG00000043029	Trpv3	protein_coding	chr11	73297198	73300363	+	28.3204	0.602249	0.0377806
ENSMUSG00000059741	Myl3	protein_coding	chr9	110769415	110769794	+	972.973	0.241103	0.0377806
ENSMUSG00000044534	Ackr2	protein_coding	chr9	121909695	121911064	+	487.235	0.397865	0.0379205
ENSMUSG00000003617	Cp	protein_coding	chr3	20006047	20006358	+	3982.36	-0.208938	0.0379205
ENSMUSG00000056145	AI504432	lincRNA	chr3	107048846	107054347	+	15.1385	-0.593212	0.0382132
ENSMUSG00000044309	Apol7c	protein_coding	chr15	77524867	77525637	-	30.7282	-0.576596	0.0383546
ENSMUSG00000068115	Ninl	protein_coding	chr2	150980181	150980191	-	187.16	-0.449463	0.0385691
ENSMUSG00000035299	Mid1	protein_coding	chrX	169989209	169990798	+	57.8254	-0.505544	0.0385691
ENSMUSG00000027580	Helz2	protein_coding	chr2	181237157	181237997	-	2514.4	-0.293902	0.0385885
ENSMUSG00000024866	Acy3	protein_coding	chr19	3989866	3990007	+	630.471	0.221203	0.0386004
ENSMUSG00000061751	Kalrn	protein_coding	chr16	34512749	34513069	-	719.634	-0.228338	0.0386252
ENSMUSG00000105895	Gm42829	sense_intronic	chr5	122408490	122411074	+	77.4602	-0.455593	0.0387553
ENSMUSG00000092035	Peg10	protein_coding	chr6	4757238	4760517	+	84.1326	-0.457868	0.0387553
ENSMUSG00000030351	Tspan11	protein_coding	chr6	127923552	127923881	+	309.023	0.400177	0.0388348
ENSMUSG00000040511	Pvr	protein_coding	chr7	19917277	19918909	-	1754.84	-0.203584	0.0388348
ENSMUSG00000031312	Itgb1bp2	protein_coding	chrX	101452474	101453144	+	47.113	0.510885	0.0391498
ENSMUSG00000027474	Ccm2l	protein_coding	chr2	153081026	153081735	+	853.047	-0.215176	0.0392684
ENSMUSG00000041000	Trim62	protein_coding	chr4	128909584	128911328	+	116.663	-0.448604	0.0393001
ENSMUSG00000096433	Gm4944	protein_coding	chr17	22197265	22199983	-	170.884	0.381167	0.0393387
ENSMUSG00000020467	Efemp1	protein_coding	chr11	28926316	28926743	+	190.631	-0.555316	0.0393387
ENSMUSG00000037944	Ccr7	protein_coding	chr11	99144196	99144960	-	1181.29	-0.35975	0.0396277
ENSMUSG00000001604	Tcea3	protein_coding	chr4	136247973	136248048	+	199.018	0.336598	0.0399562
ENSMUSG00000059796	Eif4a1	protein_coding	chr11	69670469	69670747	-	585.439	-0.274322	0.0401679
ENSMUSG00000022505	Emp2	protein_coding	chr16	10281749	10284430	-	4054.75	-0.110881	0.0403541
ENSMUSG00000021900	Btd	protein_coding	chr14	31667911	31668579	+	1398.76	-0.176485	0.0403711
ENSMUSG00000054206	Gzmm	protein_coding	chr10	79694987	79695260	+	149.09	-0.517095	0.0403711
ENSMUSG00000024856	Cdk2ap2	protein_coding	chr19	4098498	4099010	+	912.92	-0.250602	0.0406114
ENSMUSG00000024142	Mlst8	protein_coding	chr17	24473550	24475835	-	547.003	0.209143	0.0406632
ENSMUSG00000047746	Fbxo40	protein_coding	chr16	36966073	36966075	-	53.4166	0.596619	0.0406781
ENSMUSG00000031825	Crispld2	protein_coding	chr8	120050283	120050471	+	1707.42	0.276933	0.0406781
ENSMUSG00000029581	Fscn1	protein_coding	chr5	142971896	142971989	+	915.232	0.19579	0.0406781
ENSMUSG00000014813	Stc1	protein_coding	chr14	69038501	69041401	+	2995.69	-0.251397	0.0406781
ENSMUSG00000054679	Srsf12	protein_coding	chr4	33231291	33231293	+	24.6697	-0.591482	0.0406781
ENSMUSG00000031543	Ank1	protein_coding	chr8	23148281	23148369	+	44.7425	0.575326	0.0407078
ENSMUSG00000029174	Tbc1d1	protein_coding	chr5	64349730	64351481	+	1281.76	0.205908	0.0409036
ENSMUSG00000037548	H2-DMb2	protein_coding	chr17	34151093	34151553	+	301.993	-0.410222	0.0409036
ENSMUSG00000029860	Zyx	protein_coding	chr6	42356162	42356261	+	1796.6	-0.219478	0.0411199
ENSMUSG00000038902	Pogz	protein_coding	chr3	94878661	94878966	+	916.068	-0.205758	0.0412699
ENSMUSG00000031197	Vbp1	protein_coding	chrX	75521363	75521755	+	1415.21	0.1675	0.0413506
ENSMUSG00000068923	Syt11	protein_coding	chr3	88772714	88773035	-	1383.43	-0.327506	0.041426
ENSMUSG00000004626	Stxbp2	protein_coding	chr8	3642646	3642795	+	354.502	-0.410965	0.0417619
ENSMUSG00000031461	Myom2	protein_coding	chr8	15131126	15131160	+	115.5	0.56173	0.0418596
ENSMUSG00000022255	Mtdh	protein_coding	chr15	34140692	34141283	+	1268.26	0.195315	0.0418596
ENSMUSG00000026404	Ddx59	protein_coding	chr1	136433713	136434066	+	138.73	-0.323047	0.0419172
ENSMUSG00000056602	Fry	protein_coding	chr5	150495875	150497635	+	3708.12	-0.252305	0.0420952
ENSMUSG00000037148	Arhgap10	protein_coding	chr8	77250366	77250921	-	1299.05	-0.160997	0.042159
ENSMUSG00000022314	Rad21	protein_coding	chr15	51962605	51964058	-	1373.37	0.179576	0.0425866
ENSMUSG00000024299	Adamts10	protein_coding	chr17	33553085	33553782	+	1620.22	-0.28656	0.0433027
ENSMUSG00000019942	Cdk1	protein_coding	chr10	69345005	69345184	-	271.68	0.514894	0.0434699
ENSMUSG00000053877	Srcap	protein_coding	chr7	127533760	127535792	+	80.5544	-0.421945	0.0436754
ENSMUSG00000023015	Racgap1	protein_coding	chr15	99643393	99643523	-	175.577	0.54821	0.0438685
ENSMUSG00000028348	Murc	protein_coding	chr4	48672643	48673502	+	29.3585	0.59101	0.0439439
ENSMUSG00000038150	Ormdl3	protein_coding	chr11	98581256	98582714	-	1545.57	0.165085	0.0440551
ENSMUSG00000029439	Sfswap	protein_coding	chr5	129570717	129571384	+	883.811	-0.218927	0.0440551
ENSMUSG00000024989	Cep55	protein_coding	chr19	38073496	38074425	+	65.3331	0.572512	0.0441294
ENSMUSG00000026988	Wdsub1	protein_coding	chr2	59878332	59878531	-	804.885	0.245673	0.0441294
ENSMUSG00000048763	Hoxb3	protein_coding	chr11	96346397	96346507	+	9.2533	-0.567951	0.0441294
ENSMUSG00000037709	Fam13a	protein_coding	chr6	59020135	59024443	-	238.278	0.364066	0.0443882
ENSMUSG00000038170	Pde4dip	protein_coding	chr3	97820982	97824325	-	722.146	0.315719	0.0443882
ENSMUSG00000075284	Wipf1	protein_coding	chr2	73447932	73447937	-	772.806	0.194212	0.0443882
ENSMUSG00000021715	Cwc27	protein_coding	chr13	104816729	104816799	-	687.835	0.192775	0.0443882
ENSMUSG00000034744	Nagk	protein_coding	chr6	83802148	83804018	+	1115.41	0.162885	0.0443882
ENSMUSG00000031465	Angpt2	protein_coding	chr8	18692087	18692208	-	2301.94	-0.186007	0.0443882
ENSMUSG00000059981	Taok2	protein_coding	chr7	126879797	126880153	-	1422.92	-0.208471	0.0443882
ENSMUSG00000045482	Trrap	protein_coding	chr5	144858674	144859343	+	1273.96	-0.208876	0.0443882
ENSMUSG00000020706	Ftsj3	protein_coding	chr11	106254863	106255425	-	1269.13	-0.25298	0.0443882
ENSMUSG00000020691	Mettl2	protein_coding	chr11	105139561	105140394	+	459.476	-0.255031	0.0443882
ENSMUSG00000020802	Ube2o	protein_coding	chr11	116545751	116545977	-	203.553	-0.400024	0.0443882
ENSMUSG00000097172	4930444M15Rik	lincRNA	chr14	76514558	76515134	-	32.7539	-0.539051	0.0443882
ENSMUSG00000058794	Nfe2	protein_coding	chr15	103251043	103251098	-	141.998	-0.542688	0.0443882
ENSMUSG00000037725	Ckap2	protein_coding	chr8	22168152	22168733	-	136.092	0.577405	0.0445354
ENSMUSG00000018425	Dhx40	protein_coding	chr11	86799587	86799647	-	1230.37	0.215493	0.0445771
ENSMUSG00000031451	Gas6	protein_coding	chr8	13465374	13465748	-	1971.86	-0.156232	0.0445771
ENSMUSG00000022941	Ripply3	protein_coding	chr16	94335938	94336935	+	669.762	0.267541	0.0447486
ENSMUSG00000059810	Rgs3	protein_coding	chr4	62702243	62704001	+	6633.48	-0.110688	0.0447486
ENSMUSG00000033105	Lss	protein_coding	chr10	76552937	76553233	+	177.026	0.409605	0.0448204
ENSMUSG00000030772	Dkk3	protein_coding	chr7	112116019	112118213	-	328.404	-0.354956	0.0448441
ENSMUSG00000021223	Papln	protein_coding	chr12	83780550	83781132	+	257.117	0.396409	0.0448582
ENSMUSG00000038967	Pdk2	protein_coding	chr11	95031914	95032020	-	697.622	0.266429	0.0448582
ENSMUSG00000025491	Ifitm1	protein_coding	chr7	140969624	140969825	+	200.226	-0.324929	0.0448582
ENSMUSG00000090919	Pabpc4l	protein_coding	chr3	46447208	46447289	-	177.767	0.391003	0.0448835
ENSMUSG00000023963	Cyp39a1	protein_coding	chr17	43749973	43751431	+	1011.31	0.286349	0.0449126
ENSMUSG00000095180	Rhox5	protein_coding	chrX	37808762	37808764	+	309.367	0.438389	0.0453012
ENSMUSG00000030054	Gp9	protein_coding	chr6	87779536	87779768	+	857.474	-0.55977	0.0453012
ENSMUSG00000034482	Ly6g5c	protein_coding	chr17	35111951	35111991	+	8.8391	-0.547243	0.04548
ENSMUSG00000033857	Engase	protein_coding	chr11	118487505	118487509	+	81.9677	0.503516	0.0456215
ENSMUSG00000032463	Faim	protein_coding	chr9	98992101	98992122	+	292.788	0.325535	0.0456215
ENSMUSG00000022160	Mettl3	protein_coding	chr14	52303621	52305124	-	700.173	-0.178704	0.0457765
ENSMUSG00000058773	Hist1h1b	protein_coding	chr13	21780555	21780625	-	22.1356	0.573945	0.0459593
ENSMUSG00000053012	Krcc1	protein_coding	chr6	71284754	71285318	+	1215.93	0.149707	0.0459593
ENSMUSG00000041219	Arhgap11a	protein_coding	chr2	113833261	113834757	-	67.0125	0.522186	0.0461933
ENSMUSG00000028608	0610037L13Rik	protein_coding	chr4	107896871	107897118	+	1757.55	-0.16292	0.0461933
ENSMUSG00000028207	Asph	protein_coding	chr4	9668313	9668512	-	741.291	0.286457	0.0465118
ENSMUSG00000006050	Sra1	protein_coding	chr18	36671160	36671441	-	1594.56	-0.128552	0.0465671
ENSMUSG00000044172	Ptx4	protein_coding	chr17	25125224	25125268	+	82.6628	-0.520913	0.0465671
ENSMUSG00000026730	Pter	protein_coding	chr2	13000857	13001859	+	256.714	0.391201	0.046877
ENSMUSG00000097347	Gm17275	lincRNA	chr1	180808275	180809483	+	103.913	-0.509956	0.0470108
ENSMUSG00000031951	Tmem231	protein_coding	chr8	111912018	111913934	-	268.378	0.34159	0.0474713
ENSMUSG00000040746	Rnf167	protein_coding	chr11	70650126	70650334	+	3365.06	-0.144181	0.0474858
ENSMUSG00000030255	Sspn	protein_coding	chr6	145961493	145965223	+	1001.72	0.269398	0.0475269
ENSMUSG00000030677	Kif22	protein_coding	chr7	127035855	127035940	-	283.662	0.488352	0.0475556
ENSMUSG00000070880	Gad1	protein_coding	chr2	70600623	70602012	+	65.0717	-0.565826	0.0477829
ENSMUSG00000017756	Slc12a7	protein_coding	chr13	73814932	73816743	+	3557.73	-0.171586	0.047866
ENSMUSG00000025792	Slc25a10	protein_coding	chr11	120498071	120498277	+	569.318	0.22859	0.0481041
ENSMUSG00000030604	Zfp626	protein_coding	chr7	27818648	27818669	+	227.28	0.277661	0.0484109
ENSMUSG00000014633	Cmc2	protein_coding	chr8	116889632	116889687	-	256.027	0.275603	0.0484109
ENSMUSG00000030750	Nsmce1	protein_coding	chr7	125471167	125471259	-	1052.26	0.177798	0.0484109
ENSMUSG00000051212	Gpr183	protein_coding	chr14	121955108	121955131	-	292.722	-0.358609	0.0484109
ENSMUSG00000049076	Acap2	protein_coding	chr16	31092413	31096348	-	683.696	0.227059	0.0489578
ENSMUSG00000031255	Sytl4	protein_coding	chrX	133962235	133962270	-	379.81	-0.44218	0.0491927
ENSMUSG00000093651	Gm5873	processed_pseudogene	chr6	6735427	6736492	-	54.8059	0.444669	0.0494502
ENSMUSG00000006423	C330007P06Rik	protein_coding	chrX	36856481	36856893	-	659.433	0.211415	0.0494502
ENSMUSG00000063406	Tmed5	protein_coding	chr5	108129722	108130016	-	2806.86	0.114486	0.0494502
ENSMUSG00000091238	Gm17103	antisense	chr16	38569323	38569713	-	13.9127	-0.579966	0.0494502
ENSMUSG00000026675	Hsd17b7	protein_coding	chr1	169959453	169959479	-	261.901	0.351734	0.0495253
ENSMUSG00000056508	1700001K19Rik	protein_coding	chr12	110667689	110667809	-	26.82	-0.547671	0.0495253
ENSMUSG00000054612	Mgmt	protein_coding	chr7	137128092	137128187	+	415.357	0.268935	0.0501527
ENSMUSG00000024084	Qpct	protein_coding	chr17	79089766	79090243	+	116.193	0.459716	0.0502457
ENSMUSG00000025780	Itih5	protein_coding	chr2	10251581	10256529	+	819.577	0.233837	0.0502457
ENSMUSG00000054302	Eapp	protein_coding	chr12	54690111	54690240	-	2044.11	0.108485	0.0502457
ENSMUSG00000028423	Nfx1	protein_coding	chr4	41024474	41024540	+	2564.98	-0.126974	0.0502457
ENSMUSG00000028633	Ctps	protein_coding	chr4	120541969	120542007	-	958.497	-0.256377	0.0502457
ENSMUSG00000106751	Gm42467	TEC	chr5	130226216	130227662	+	79.1013	-0.4529	0.0502457
ENSMUSG00000025646	Atrip	protein_coding	chr9	109071746	109074066	-	62.7573	-0.481646	0.0503707
ENSMUSG00000050675	Gp1ba	protein_coding	chr11	70641612	70641820	+	279.844	-0.551078	0.0503707
ENSMUSG00000037922	Bank1	protein_coding	chr3	136210162	136214026	-	383.708	-0.410313	0.0504179
ENSMUSG00000069910	Spdl1	protein_coding	chr11	34830334	34830899	-	64.4301	0.524375	0.0504966
ENSMUSG00000022677	Fopnl	protein_coding	chr16	14299442	14300209	-	1212.87	0.146079	0.0508378
ENSMUSG00000042258	Isl1	protein_coding	chr13	116306891	116308463	-	6.34214	-0.440165	0.051055
ENSMUSG00000021540	Smad5	protein_coding	chr13	56738734	56738993	+	1880.01	0.236211	0.0514141
ENSMUSG00000062960	Kdr	protein_coding	chr5	75961244	75962866	-	8368.84	0.138569	0.0515616
ENSMUSG00000021273	Fdft1	protein_coding	chr14	63145153	63146752	-	471.099	0.293264	0.0518322
ENSMUSG00000020829	Slc46a1	protein_coding	chr11	78470226	78472059	+	79.8034	0.462369	0.0519509
ENSMUSG00000053886	Sh2d4a	protein_coding	chr8	68346744	68347694	+	19.8981	0.569742	0.0522215
ENSMUSG00000104358	Gm37127	TEC	chr1	34823525	34826560	+	5.55895	0.517945	0.0522215
ENSMUSG00000042997	Nhlrc3	protein_coding	chr3	53462063	53462464	-	883.16	0.291273	0.0522215
ENSMUSG00000005142	Man2b1	protein_coding	chr8	85097515	85098739	+	2708.9	-0.138647	0.0522215
ENSMUSG00000097766	5730420D15Rik	lincRNA	chr10	95428138	95428640	+	51.9808	-0.556699	0.0522215
ENSMUSG00000032786	Alas1	protein_coding	chr9	106238816	106238822	-	3146.68	-0.101088	0.0523107
ENSMUSG00000031703	Itfg1	protein_coding	chr8	85717557	85718870	-	481.671	0.332258	0.0524652
ENSMUSG00000025006	Sorbs1	protein_coding	chr19	40295049	40295051	-	3476.67	0.102791	0.0527731
ENSMUSG00000058318	Phf21a	protein_coding	chr2	92356864	92356993	+	1256.41	0.205345	0.0528775
ENSMUSG00000029438	Bcl7a	protein_coding	chr5	123356103	123360278	+	400.994	-0.272983	0.0528775
ENSMUSG00000036006	Fam65b	protein_coding	chr13	24715290	24715684	+	521.37	-0.336814	0.0529787
ENSMUSG00000086370	Ftx	lincRNA	chrX	103607606	103607792	-	145.553	-0.362258	0.0529787
ENSMUSG00000025437	Usp33	protein_coding	chr3	152384116	152384254	+	487.203	0.212159	0.0530244
ENSMUSG00000073987	Ggh	protein_coding	chr4	20065859	20066750	+	860.865	0.200158	0.0530824
ENSMUSG00000074754	Gm561	protein_coding	chr2	144595254	144595366	+	218.139	0.255357	0.0532215
ENSMUSG00000021675	F2rl2	protein_coding	chr13	95701556	95702739	+	212.54	-0.571461	0.0533398
ENSMUSG00000039983	Ccdc32	protein_coding	chr2	119021805	119022067	-	841.491	0.164077	0.0537486
ENSMUSG00000030088	Aldh1l1	protein_coding	chr6	90596868	90597074	+	905.849	-0.546383	0.0537921
ENSMUSG00000020349	Ppp2ca	protein_coding	chr11	52119143	52119692	+	841.014	0.160253	0.0541138
ENSMUSG00000041308	Sntb2	protein_coding	chr8	107011382	107014192	+	505.501	-0.210337	0.0541138
ENSMUSG00000073414	G6b	protein_coding	chr17	35064332	35064334	-	294.116	-0.569909	0.0541138
ENSMUSG00000006435	Neurl1a	protein_coding	chr19	47257653	47259440	+	12.3796	-0.556262	0.0543579
ENSMUSG00000046687	Gm5424	protein_coding	chr10	62072359	62072609	+	716.503	-0.172557	0.0544334
ENSMUSG00000046949	Nqo2	protein_coding	chr13	33985490	33988465	+	785.311	0.247484	0.05448
ENSMUSG00000026238	Ptma	protein_coding	chr1	86530010	86530209	+	457.112	-0.268093	0.0545932
ENSMUSG00000028251	Tstd3	protein_coding	chr4	21757382	21758405	-	168.142	0.367361	0.0546484
ENSMUSG00000036820	Amdhd2	protein_coding	chr17	24162220	24163332	-	579.256	0.244774	0.0547195
ENSMUSG00000026271	Gpr35	protein_coding	chr1	92983489	92986391	+	199.884	0.4626	0.0551122
ENSMUSG00000022999	Lmbr1l	protein_coding	chr15	98915176	98915221	-	671.89	-0.277286	0.0552098
ENSMUSG00000047242	Taf9b	protein_coding	chrX	106219630	106219698	-	1740.65	0.180193	0.0552961
ENSMUSG00000027805	Pfn2	protein_coding	chr3	57844661	57845168	-	317.472	0.245101	0.0558843
ENSMUSG00000030717	Nupr1	protein_coding	chr7	126624948	126625033	-	784.608	-0.247891	0.0561345
ENSMUSG00000002265	Peg3	protein_coding	chr7	6721933	6726574	-	594.327	-0.293193	0.0561345
ENSMUSG00000074623	Gm826	protein_coding	chr2	160311861	160312063	-	5.87878	0.460473	0.0561807
ENSMUSG00000033953	Ppp3r1	protein_coding	chr11	17194669	17195109	+	328.903	0.26142	0.0561807
ENSMUSG00000071722	Spin4	protein_coding	chrX	95026195	95026682	-	383.592	0.253182	0.0561807
ENSMUSG00000053907	Mat2a	protein_coding	chr6	72438802	72439556	-	3777.44	-0.148899	0.0561807
ENSMUSG00000102555	6430511E19Rik	TEC	chr7	92639949	92643783	+	190.25	-0.490823	0.0561807
ENSMUSG00000027088	Phospho2	protein_coding	chr2	69796225	69797222	+	445.801	-0.255101	0.0564545
ENSMUSG00000016255	Tubb1	protein_coding	chr2	174457880	174457882	+	1189.26	-0.565443	0.0564545
ENSMUSG00000060935	Tmem263	protein_coding	chr10	85114692	85117747	+	1755.72	0.13036	0.056466
ENSMUSG00000075486	Commd6	protein_coding	chr14	101640056	101640299	-	801.383	0.175771	0.0564749
ENSMUSG00000047409	Ctdspl	protein_coding	chr9	119040524	119040909	+	1044.09	-0.19599	0.0564749
ENSMUSG00000026580	Selp	protein_coding	chr1	164149020	164149154	+	2151.93	-0.250307	0.0564749
ENSMUSG00000079681	Zglp1	protein_coding	chr9	21062393	21062590	-	25.2386	-0.567366	0.0568316
ENSMUSG00000066838	Zfp772	protein_coding	chr7	7202122	7203442	-	164.46	0.404174	0.056878
ENSMUSG00000054469	Lclat1	protein_coding	chr17	73239718	73240371	+	1083.05	0.233609	0.056878
ENSMUSG00000030536	Iqgap1	protein_coding	chr7	80796715	80799949	-	10170.1	-0.0733955	0.056878
ENSMUSG00000029545	Acads	protein_coding	chr5	115112784	115113213	-	783.915	0.25611	0.0570333
ENSMUSG00000076441	Ass1	protein_coding	chr2	31520372	31520531	+	364.315	-0.225521	0.0570333
ENSMUSG00000057234	Mettl15	protein_coding	chr2	109240241	109240416	-	231.21	0.369359	0.0572212
ENSMUSG00000032050	Rdx	protein_coding	chr9	52086477	52088737	+	4015.37	0.144275	0.0572212
ENSMUSG00000001403	Ube2c	protein_coding	chr2	164777222	164778822	+	107.49	0.507624	0.0572442
ENSMUSG00000022419	Deptor	protein_coding	chr15	55252133	55254202	+	921.537	-0.28245	0.0572442
ENSMUSG00000027011	Ube2e3	protein_coding	chr2	78919958	78920052	+	1011.73	0.187124	0.0573238
ENSMUSG00000026034	Clk1	protein_coding	chr1	58421626	58421934	-	4574.37	-0.206442	0.05771
ENSMUSG00000072946	Ptgr2	protein_coding	chr12	84313937	84314102	+	1205.12	0.218979	0.0577171
ENSMUSG00000054387	Mdm4	protein_coding	chr1	133017701	133018884	-	1487.6	-0.158065	0.057769
ENSMUSG00000035407	Kank4	protein_coding	chr4	98756309	98756585	-	117.155	0.444944	0.0581908
ENSMUSG00000031591	Asah1	protein_coding	chr8	41374700	41374773	-	3136.32	0.0957111	0.0581908
ENSMUSG00000052013	Btla	protein_coding	chr16	45250595	45252895	+	111.278	-0.517126	0.058404
ENSMUSG00000027351	Spred1	protein_coding	chr2	117172189	117172854	+	591.959	0.245297	0.0585298
ENSMUSG00000018476	Kdm6b	protein_coding	chr11	69403278	69403683	-	1700.39	-0.159719	0.0593076
ENSMUSG00000025737	Wdr24	protein_coding	chr17	25825654	25826344	+	1018.34	-0.2141	0.0593076
ENSMUSG00000001865	Cpa3	protein_coding	chr3	20228808	20228909	-	56.1671	0.531599	0.0593172
ENSMUSG00000005397	Nid1	protein_coding	chr13	13510065	13512275	+	5046.72	0.16964	0.0593335
ENSMUSG00000022952	Runx1	protein_coding	chr16	92815428	92817637	-	53.5441	-0.514699	0.0594777
ENSMUSG00000038677	Scube3	protein_coding	chr17	28167510	28167648	+	32.1604	0.521311	0.0596681
ENSMUSG00000022558	Mroh1	protein_coding	chr15	76452826	76453037	+	921.393	-0.21468	0.0596821
ENSMUSG00000054452	Aes	protein_coding	chr10	81565691	81566362	+	892.873	0.154809	0.0602826
ENSMUSG00000089875	Etohd2	processed_transcript	chr13	59770927	59773680	+	134.881	-0.457635	0.0606067
ENSMUSG00000022372	Sla	protein_coding	chr15	66785720	66789785	-	229.186	-0.513892	0.0606067
ENSMUSG00000029167	Ppargc1a	protein_coding	chr5	51567666	51567726	-	81.0772	0.43119	0.0609534
ENSMUSG00000056394	Lig1	protein_coding	chr7	13311196	13311365	+	525.802	0.248551	0.0611602
ENSMUSG00000024381	Bin1	protein_coding	chr18	32435240	32435736	+	499.4	-0.321994	0.0613139
ENSMUSG00000021591	Glrx	protein_coding	chr13	75849244	75850151	+	257.836	0.270003	0.0614366
ENSMUSG00000063229	Ldha	protein_coding	chr7	46850885	46850996	+	2135.87	-0.16482	0.0618284
ENSMUSG00000030322	Mbd4	protein_coding	chr6	115847692	115848870	-	485.978	-0.272279	0.0618441
ENSMUSG00000025531	Chm	protein_coding	chrX	113116289	113116426	-	910.151	0.183007	0.0619487
ENSMUSG00000027679	Dnajc19	protein_coding	chr3	34077434	34078664	-	370.27	0.262976	0.0625076
ENSMUSG00000079110	Capn3	protein_coding	chr2	120503349	120503394	+	89.3011	-0.524149	0.0625076
ENSMUSG00000028577	Plaa	protein_coding	chr4	94589687	94590074	-	322.503	0.251517	0.0626153
ENSMUSG00000022257	Laptm4b	protein_coding	chr15	34283378	34284295	+	687.404	0.268252	0.06342
ENSMUSG00000050310	Rictor	protein_coding	chr15	6796234	6800398	+	757.045	-0.234098	0.0634423
ENSMUSG00000026520	Pycr2	protein_coding	chr1	180906790	180906902	+	937.438	0.18541	0.0635902
ENSMUSG00000027306	Nusap1	protein_coding	chr2	119630337	119630505	+	214.223	0.387539	0.0639995
ENSMUSG00000097252	Gm6634	lincRNA	chr3	70772379	70773805	-	83.8569	-0.557891	0.0639995
ENSMUSG00000031570	Ppapdc1b	protein_coding	chr8	25724080	25724448	+	1154.65	0.220667	0.0640419
ENSMUSG00000098043	Gm26980	processed_pseudogene	chr16	22236921	22237315	+	91.4493	-0.498444	0.0641993
ENSMUSG00000049723	Mmp12	protein_coding	chr9	7358227	7358888	+	22.0396	0.55299	0.0642691
ENSMUSG00000028221	Tmem55a	protein_coding	chr4	14913865	14915176	+	1386.56	0.135614	0.0642691
ENSMUSG00000037965	Zc3h7a	protein_coding	chr16	11163471	11164693	-	3195.01	-0.197561	0.0643496
ENSMUSG00000032118	Fez1	protein_coding	chr9	36877560	36878920	+	1357.88	0.24694	0.0644762
ENSMUSG00000024614	Tmx3	protein_coding	chr18	90540194	90543267	+	2234.99	0.133794	0.0645215
ENSMUSG00000028410	Dnaja1	protein_coding	chr4	40731684	40732263	+	3065.72	-0.211158	0.0646148
ENSMUSG00000038342	Mlxip	protein_coding	chr5	123453392	123453546	+	596.369	-0.316832	0.0646148
ENSMUSG00000108120	RP23-4F16.10	TEC	chr6	87805472	87806336	-	48.3619	-0.540529	0.0646248
ENSMUSG00000041548	Hspb8	protein_coding	chr5	116408940	116409490	-	412.181	0.291634	0.0647568
ENSMUSG00000019792	Trmt11	protein_coding	chr10	30534225	30535115	-	653.225	0.224571	0.0647568
ENSMUSG00000062078	Qk	protein_coding	chr17	10210179	10215433	-	4767.44	0.139811	0.0647568
ENSMUSG00000036805	Noxa1	protein_coding	chr2	25085667	25085726	-	9.4486	-0.506156	0.0647568
ENSMUSG00000090081	Gm16587	antisense	chr1	164143432	164144085	-	27.0832	-0.554425	0.0647568
ENSMUSG00000048581	E130311K13Rik	protein_coding	chr3	63926817	63927323	-	139.24	0.33192	0.0649003
ENSMUSG00000032519	Slc25a38	protein_coding	chr9	120120257	120120280	+	592.928	-0.270912	0.0649003
ENSMUSG00000027695	Pld1	protein_coding	chr3	28130740	28130795	+	942.012	-0.356597	0.0649003
ENSMUSG00000102964	9430034N14Rik	TEC	chr1	156026223	156030007	-	217.652	-0.433262	0.0649003
ENSMUSG00000108414	Snhg1	processed_transcript	chr19	8726239	8726443	+	737.846	-0.203922	0.065215
ENSMUSG00000031931	Ankrd49	protein_coding	chr9	14780209	14781152	-	414.259	0.210019	0.0653432
ENSMUSG00000064057	Scgb3a1	protein_coding	chr11	49664989	49665118	+	154.798	-0.400014	0.0653552
ENSMUSG00000026707	Nsun6	protein_coding	chr2	15054632	15055069	-	721.954	-0.288842	0.065419
ENSMUSG00000052273	Dnah3	protein_coding	chr7	119922717	119922719	-	151.145	-0.351233	0.0655495
ENSMUSG00000066357	Wdr6	protein_coding	chr9	108572311	108572952	-	1532.66	0.178263	0.0657591
ENSMUSG00000030822	Prr14	protein_coding	chr7	127476658	127476755	+	2815.31	-0.107394	0.0658035
ENSMUSG00000042594	Sh2b3	protein_coding	chr5	121829050	121829076	-	1313.03	-0.129368	0.0658236
ENSMUSG00000036160	Surf6	protein_coding	chr2	26899094	26899425	-	808.006	-0.178833	0.0659221
ENSMUSG00000022864	D16Ertd472e	protein_coding	chr16	78544961	78545120	-	375.955	0.296238	0.0659249
ENSMUSG00000020961	Ston2	protein_coding	chr12	91785801	91786315	-	79.5445	-0.551497	0.0659308
ENSMUSG00000028252	Ccnc	protein_coding	chr4	21748137	21748554	+	614.033	0.158119	0.0660044
ENSMUSG00000030533	Unc45a	protein_coding	chr7	80339508	80339712	-	2205.21	-0.226223	0.0660419
ENSMUSG00000038473	Nos1ap	protein_coding	chr1	170372668	170375306	-	37.7932	-0.521106	0.0662099
ENSMUSG00000034634	Ly6d	protein_coding	chr15	74762056	74762358	-	449.281	-0.344634	0.066298
ENSMUSG00000018398	Sept8	protein_coding	chr11	53537154	53537279	+	691.857	0.192262	0.0663276
ENSMUSG00000032612	Usp4	protein_coding	chr9	108391679	108392245	+	3435.51	-0.094273	0.0663943
ENSMUSG00000029203	Ube2k	protein_coding	chr5	65594875	65595145	+	936.252	0.150285	0.0664858
ENSMUSG00000066170	E230001N04Rik	lincRNA	chr17	28523293	28525347	+	40.1658	-0.547101	0.0668157
ENSMUSG00000030399	Ckm	protein_coding	chr7	19421384	19421583	+	631.653	0.368169	0.0668737
ENSMUSG00000037995	Igsf9	protein_coding	chr1	172498357	172498601	+	24.3038	0.53164	0.0681453
ENSMUSG00000063019	Manbal	protein_coding	chr2	157396015	157396763	+	935.724	0.160738	0.0681453
ENSMUSG00000004040	Stat3	protein_coding	chr11	100905656	100905674	-	4656.23	-0.151009	0.0681453
ENSMUSG00000022220	Adcy4	protein_coding	chr14	55769093	55769143	-	4899.91	-0.113833	0.0685457
ENSMUSG00000033538	Casp4	protein_coding	chr9	5327176	5327241	+	1029.1	-0.176493	0.0685457
ENSMUSG00000031666	Rbl2	protein_coding	chr8	91115662	91116087	+	385.18	0.278342	0.0686834
ENSMUSG00000015437	Gzmb	protein_coding	chr14	56258856	56259421	-	30.4492	-0.548509	0.0686834
ENSMUSG00000001493	Meox1	protein_coding	chr11	101877510	101878609	-	1801.43	0.213181	0.0693389
ENSMUSG00000103953	Gm29718	processed_pseudogene	chr1	136793034	136793510	+	18.4272	0.542753	0.0695427
ENSMUSG00000028936	Rpl22	protein_coding	chr4	152332260	152332474	+	1733.39	0.133048	0.0695427
ENSMUSG00000035697	Hmha1	protein_coding	chr10	80030732	80031462	+	325.088	-0.445987	0.0695427
ENSMUSG00000039831	Arhgap29	protein_coding	chr3	122005655	122005798	+	5217.73	0.101274	0.0703718
ENSMUSG00000028719	Cmpk1	protein_coding	chr4	114984818	114984961	-	1128.11	0.180403	0.0705154
ENSMUSG00000043085	Tmem82	protein_coding	chr4	141614237	141614706	-	18.1055	0.538269	0.0705424
ENSMUSG00000054455	Vapb	protein_coding	chr2	173778063	173778125	+	340.263	0.268297	0.070692
ENSMUSG00000016940	Kctd2	protein_coding	chr11	115429886	115430201	+	336.085	0.277529	0.0707287
ENSMUSG00000052684	Jun	protein_coding	chr4	95051272	95052222	-	3483.04	-0.101572	0.0707299
ENSMUSG00000021592	Arsk	protein_coding	chr13	76070395	76072271	-	557.029	0.260079	0.0713879
ENSMUSG00000018168	Ikzf3	protein_coding	chr11	98512688	98516952	-	50.0044	-0.517396	0.0715902
ENSMUSG00000004508	Gab2	protein_coding	chr7	97305017	97305036	+	819.589	0.183876	0.0719087
ENSMUSG00000063524	Eno1	protein_coding	chr4	150248486	150248629	+	614.137	-0.227769	0.0719479
ENSMUSG00000038838	Vars2	protein_coding	chr17	35666202	35666252	-	203.975	0.301475	0.0719714
ENSMUSG00000019467	Arhgef25	protein_coding	chr10	127182521	127182838	-	1534.19	0.177052	0.0719714
ENSMUSG00000066621	Tecpr1	protein_coding	chr5	144220388	144223523	-	3418.47	0.126386	0.0719714
ENSMUSG00000029173	Sepsecs	protein_coding	chr5	52656343	52656355	-	438.322	0.197938	0.0720283
ENSMUSG00000030144	Clec4d	protein_coding	chr6	123274658	123274712	+	31.3957	-0.53625	0.0721014
ENSMUSG00000090523	Gypc	protein_coding	chr18	32529792	32530007	-	1376.3	0.261056	0.0723088
ENSMUSG00000020029	Nudt4	protein_coding	chr10	95547007	95549290	-	1634.3	-0.190719	0.0723591
ENSMUSG00000027397	Slc20a1	protein_coding	chr2	129207992	129208026	+	2373.36	-0.296108	0.0725657
ENSMUSG00000045877	4933415A04Rik	protein_coding	chr11	43587604	43589048	+	114.301	-0.394057	0.0725657
ENSMUSG00000097099	Gm9917	antisense	chr9	107564357	107564774	-	352.887	-0.363815	0.0728843
ENSMUSG00000086522	Gm4473	antisense	chr10	120901492	120901888	+	86.6078	-0.4777	0.0732615
ENSMUSG00000033965	Slc16a2	protein_coding	chrX	103706384	103706395	-	1161.93	0.240997	0.0738068
ENSMUSG00000049313	Sorl1	protein_coding	chr9	41984508	41984535	-	171.25	-0.440959	0.0739284
ENSMUSG00000085971	Gm15411	processed_transcript	chr5	149013792	149015813	-	41.8116	-0.499166	0.0740595
ENSMUSG00000036478	Btg1	protein_coding	chr10	96618641	96622813	+	3028.48	-0.201412	0.0740888
ENSMUSG00000029213	Commd8	protein_coding	chr5	72168145	72168156	-	1562.66	0.184342	0.0741351
ENSMUSG00000021356	Irf4	protein_coding	chr13	30763665	30766927	+	136.067	-0.38355	0.0741406
ENSMUSG00000062075	Lmnb2	protein_coding	chr10	80909923	80910045	-	129.928	0.381427	0.0741924
ENSMUSG00000015829	Tnr	protein_coding	chr1	159863638	159863649	+	19.1055	0.54255	0.0744169
ENSMUSG00000048249	Crebrf	protein_coding	chr17	26759760	26759919	+	2155.5	0.166672	0.0744169
ENSMUSG00000059588	Calcrl	protein_coding	chr2	84375295	84375381	-	6027.46	0.119874	0.0744169
ENSMUSG00000001014	Icam4	protein_coding	chr9	21030492	21030531	+	47.6631	-0.46933	0.0744169
ENSMUSG00000030825	Hsd17b14	protein_coding	chr7	45566120	45566201	+	18.4206	-0.483031	0.0744169
ENSMUSG00000058812	0610039K10Rik	antisense	chr2	163644850	163645801	+	5.87935	-0.501949	0.0744169
ENSMUSG00000085166	Gm15522	antisense	chr5	34651861	34652477	+	47.2188	-0.530755	0.0744169
ENSMUSG00000009470	Tnpo1	protein_coding	chr13	98890782	98890790	-	1039.02	0.19688	0.0746577
ENSMUSG00000024696	Lpxn	protein_coding	chr19	12833352	12833807	+	92.2485	-0.503924	0.0747081
ENSMUSG00000027863	Cd2	protein_coding	chr3	101283076	101283261	-	241.451	-0.35837	0.0747112
ENSMUSG00000097842	9330104G04Rik	lincRNA	chr7	16872944	16874886	-	129.527	-0.399789	0.074786
ENSMUSG00000086905	Gm13716	antisense	chr2	85198444	85198675	+	11.7498	0.531194	0.0749698
ENSMUSG00000024043	Arhgap28	protein_coding	chr17	67868963	67869028	-	776.447	0.265446	0.0752612
ENSMUSG00000025962	Fastkd2	protein_coding	chr1	63752297	63752465	+	596.249	-0.265417	0.0752612
ENSMUSG00000022565	Plec	protein_coding	chr15	76230735	76231378	-	5625.6	-0.11886	0.0754346
ENSMUSG00000026435	Slc45a3	protein_coding	chr1	131981291	131981906	+	830.307	-0.379864	0.0754346
ENSMUSG00000108368	RP23-335C3.10	TEC	chr6	72603004	72605502	-	73.9945	-0.498934	0.0754346
ENSMUSG00000008976	Gabpa	protein_coding	chr16	84862232	84862465	+	762.595	0.212211	0.0755993
ENSMUSG00000029512	Ulk1	protein_coding	chr5	110793601	110793903	-	610.029	-0.268197	0.0761828
ENSMUSG00000009905	Kdsr	protein_coding	chr1	106757102	106759683	-	2485.32	0.133851	0.0761917
ENSMUSG00000073600	Prob1	protein_coding	chr18	35652167	35652169	-	17.9024	0.54053	0.0764158
ENSMUSG00000034875	Nudt19	protein_coding	chr7	35547976	35548123	-	154.518	0.312794	0.0764158
ENSMUSG00000035473	Galm	protein_coding	chr17	80183484	80183528	+	256.273	0.275908	0.0764158
ENSMUSG00000020273	Papolg	protein_coding	chr11	23870056	23870741	-	748.386	0.173182	0.0764158
ENSMUSG00000027984	Hadh	protein_coding	chr3	131245101	131248573	-	2305.68	0.139126	0.0764158
ENSMUSG00000026638	Irf6	protein_coding	chr1	193169282	193169489	+	646.433	-0.313912	0.0764158
ENSMUSG00000055491	Pprc1	protein_coding	chr19	46072183	46072801	+	693.191	-0.362658	0.0764158
ENSMUSG00000023467	Tulp2	protein_coding	chr7	45516239	45516320	+	251.94	-0.42807	0.0764158
ENSMUSG00000052726	Kcnt2	protein_coding	chr1	140574729	140574789	+	223.323	-0.440813	0.0764158
ENSMUSG00000016239	Lonrf3	protein_coding	chrX	36341623	36341754	+	38.7464	-0.48754	0.0764158
ENSMUSG00000024036	Slc37a1	protein_coding	chr17	31349795	31350696	+	84.3834	-0.410296	0.0765537
ENSMUSG00000061068	Mcpt4	protein_coding	chr14	56059744	56059959	-	18.5162	0.420038	0.0767503
ENSMUSG00000056671	Prelid2	protein_coding	chr18	41875696	41875853	-	201.786	0.292922	0.0767535
ENSMUSG00000024219	Anks1	protein_coding	chr17	28060562	28062599	+	680.013	0.230114	0.0768002
ENSMUSG00000021716	Srek1ip1	protein_coding	chr13	104837365	104839271	+	374.176	0.22966	0.0770059
ENSMUSG00000038457	Tmem255b	protein_coding	chr8	13461367	13461452	+	1830.45	-0.11781	0.0770059
ENSMUSG00000052117	D630039A03Rik	protein_coding	chr4	57908483	57910102	-	9.32163	-0.529916	0.077018
ENSMUSG00000108601	RP23-8I8.4	TEC	chr7	73422250	73423902	+	22.7999	-0.531417	0.0781333
ENSMUSG00000075700	Selt	protein_coding	chr3	58588446	58588812	+	588.015	0.174629	0.0785066
ENSMUSG00000001156	Mxd1	protein_coding	chr6	86666202	86668634	-	581.697	-0.273426	0.0785066
ENSMUSG00000086828	Gm15579	antisense	chr7	143600623	143601299	+	13.5195	-0.527229	0.0785066
ENSMUSG00000033306	Lpp	protein_coding	chr16	24979319	24992576	+	4094	0.164413	0.0785175
ENSMUSG00000023977	Ubr2	protein_coding	chr17	46928292	46930361	-	762.816	-0.192653	0.0785417
ENSMUSG00000092335	Gm7221	protein_coding	chr7	42579783	42579785	-	12.6394	0.535679	0.078784
ENSMUSG00000020900	Myh10	protein_coding	chr11	68814927	68816544	+	1844.35	0.16809	0.078784
ENSMUSG00000091784	Gm17022	processed_pseudogene	chr8	13086509	13087430	+	16.0169	-0.537975	0.078784
ENSMUSG00000020290	Xpo1	protein_coding	chr11	23287345	23287451	+	1031.06	0.167268	0.0788805
ENSMUSG00000029352	Crybb3	protein_coding	chr5	113080555	113080650	-	162.283	-0.452305	0.0788805
ENSMUSG00000017858	Ift52	protein_coding	chr2	163028031	163028429	+	1066.68	0.154543	0.079373
ENSMUSG00000025076	Casp7	protein_coding	chr19	56441093	56442344	+	1134.12	0.167188	0.079491
ENSMUSG00000042439	Zfp532	protein_coding	chr18	65685525	65685660	+	680.114	0.23036	0.0795628
ENSMUSG00000070867	Trabd2b	protein_coding	chr4	114610127	114615098	+	209.165	0.304406	0.0796567
ENSMUSG00000045193	Cirbp	protein_coding	chr10	80172637	80172698	+	1500.29	0.231487	0.0796567
ENSMUSG00000053460	Ggcx	protein_coding	chr6	72429133	72429258	+	1738.67	-0.162733	0.0797751
ENSMUSG00000020279	Il9r	protein_coding	chr11	32194668	32195183	-	28.9667	-0.532519	0.0797751
ENSMUSG00000036112	Metap2	protein_coding	chr10	93890041	93890603	-	2179.14	0.0958269	0.079798
ENSMUSG00000054920	Klhl5	protein_coding	chr5	65166971	65168142	+	853.553	0.179815	0.0799385
ENSMUSG00000020056	Ccdc53	protein_coding	chr10	88245756	88246007	+	635.657	0.179994	0.0799926
ENSMUSG00000031198	Fundc2	protein_coding	chrX	75394310	75394328	+	1458.96	0.143594	0.0799926
ENSMUSG00000043263	Pyhin1	protein_coding	chr1	173645991	173646083	+	120.037	-0.396947	0.0799926
ENSMUSG00000044938	Klhl31	protein_coding	chr9	77655857	77660127	+	80.7507	0.466494	0.0804901
ENSMUSG00000021690	Jmy	protein_coding	chr13	93430097	93435419	-	785.392	0.179425	0.0804901
ENSMUSG00000105852	Gm42890	processed_transcript	chr3	105975971	105976411	+	9.19991	-0.505974	0.0804901
ENSMUSG00000058672	Tubb2a	protein_coding	chr13	34074301	34074470	-	1195.55	-0.12801	0.0806067
ENSMUSG00000038175	Mylip	protein_coding	chr13	45410508	45412019	+	1775.24	-0.153187	0.0808218
ENSMUSG00000046157	Tmem229b	protein_coding	chr12	78977770	78977941	-	686.581	0.211006	0.0809329
ENSMUSG00000028412	Slc44a1	protein_coding	chr4	53621595	53621987	+	1574.62	0.150649	0.0809329
ENSMUSG00000018900	Slc22a5	protein_coding	chr11	53873679	53873794	-	506.263	-0.223375	0.0809329
ENSMUSG00000021281	Tnfaip2	protein_coding	chr12	111453421	111453626	+	464.85	-0.262702	0.0810306
ENSMUSG00000031101	Sash3	protein_coding	chrX	48160254	48161565	+	197.555	-0.468915	0.0810306
ENSMUSG00000037336	Mfsd2b	protein_coding	chr12	4868948	4869043	-	422.343	-0.534696	0.0810306
ENSMUSG00000070385	Ampd1	protein_coding	chr3	103099696	103099706	+	12.7265	-0.53229	0.0810448
ENSMUSG00000097414	B130046B21Rik	lincRNA	chr15	98814206	98816077	+	33.1045	-0.514592	0.0811243
ENSMUSG00000000194	Gpr107	protein_coding	chr2	31214244	31214566	+	1897.76	0.143606	0.0811427
ENSMUSG00000032126	Hmbs	protein_coding	chr9	44336350	44336674	-	628.029	-0.333379	0.0811427
ENSMUSG00000047281	Sfn	protein_coding	chr4	133601770	133602168	-	102.48	-0.355033	0.0811427
ENSMUSG00000008763	Man1a2	protein_coding	chr3	100684594	100684627	-	705.986	0.172211	0.0811863
ENSMUSG00000032316	Clk3	protein_coding	chr9	57750711	57750947	-	1247.4	-0.117405	0.0811863
ENSMUSG00000015882	Lcorl	protein_coding	chr5	45775429	45775491	-	313.866	0.295852	0.0813674
ENSMUSG00000017652	Cd40	protein_coding	chr2	165066503	165066695	+	774.832	0.187226	0.0821165
ENSMUSG00000063146	Clip2	protein_coding	chr5	134513807	134514099	-	118.625	-0.311265	0.0823451
ENSMUSG00000038982	Bloc1s5	protein_coding	chr13	38602709	38603851	-	548.415	0.345774	0.0823493
ENSMUSG00000008226	Scrn3	protein_coding	chr2	73335711	73336299	+	687.728	0.202066	0.0823493
ENSMUSG00000008167	Fbxw9	protein_coding	chr8	85066590	85066898	+	471.501	0.199096	0.0823632
ENSMUSG00000050912	Tmem123	protein_coding	chr9	7792171	7794328	+	1376.99	0.204044	0.082601
ENSMUSG00000085335	Gm13684	processed_transcript	chr2	83737782	83739186	-	36.3904	-0.5184	0.0826204
ENSMUSG00000052889	Prkcb	protein_coding	chr7	122633448	122634402	+	83.0534	-0.531114	0.0826731
ENSMUSG00000059173	Pde1a	protein_coding	chr2	79913381	79913806	-	634.779	0.294092	0.0826786
ENSMUSG00000078810	Gp6	protein_coding	chr7	4368833	4368865	-	299.165	-0.526989	0.0826786
ENSMUSG00000035351	Nup37	protein_coding	chr10	88178245	88178388	+	421.221	0.224788	0.0829717
ENSMUSG00000105107	Gm43412	TEC	chr5	123036000	123038817	+	77.8856	-0.411331	0.083482
ENSMUSG00000020300	Cpeb4	protein_coding	chr11	31931530	31935634	+	668.242	0.269343	0.0837892
ENSMUSG00000063286	Gm8995	unprocessed_pseudogene	chr7	106504392	106511671	-	3127.99	-0.202818	0.0837892
ENSMUSG00000027901	Dennd2d	protein_coding	chr3	106493175	106495299	+	206.62	-0.356498	0.0838038
ENSMUSG00000053647	Gper1	protein_coding	chr5	139425680	139425889	+	2641.28	-0.398739	0.0844399
ENSMUSG00000039887	Alg14	protein_coding	chr3	121320230	121320661	+	1874.97	0.131278	0.0845938
ENSMUSG00000037251	Pomk	protein_coding	chr8	25980604	25982876	-	545.027	0.255335	0.0848101
ENSMUSG00000072066	6720489N17Rik	protein_coding	chr13	62605190	62605192	-	89.1628	0.457957	0.085993
ENSMUSG00000025898	Cwf19l2	protein_coding	chr9	3477958	3479236	+	655.118	0.253323	0.085993
ENSMUSG00000032740	Ccdc88a	protein_coding	chr11	29497343	29497860	+	918.37	0.167502	0.085993
ENSMUSG00000029185	Fam114a1	protein_coding	chr5	64979708	64979715	+	2040.14	0.140447	0.085993
ENSMUSG00000038611	Phrf1	protein_coding	chr7	141262409	141262700	+	904.75	-0.244479	0.085993
ENSMUSG00000105128	Gm42870	TEC	chr16	19231333	19234802	+	29.7457	-0.526616	0.085993
ENSMUSG00000032449	Slc25a36	protein_coding	chr9	97099303	97100239	-	1420.71	0.192458	0.0860413
ENSMUSG00000094870	Zfp131	protein_coding	chr13	119765187	119766354	-	858.809	-0.234417	0.0866407
ENSMUSG00000101609	Kcnq1ot1	antisense	chr7	143212155	143296549	-	1013.71	-0.289758	0.0866729
ENSMUSG00000027221	Chst1	protein_coding	chr2	92614418	92615250	+	163.964	0.360541	0.08673
ENSMUSG00000005973	Rcn1	protein_coding	chr2	105386929	105388026	-	343.208	0.330983	0.0872207
ENSMUSG00000012405	Rpl15	protein_coding	chr14	18270451	18270460	-	868.287	0.149307	0.0877839
ENSMUSG00000088400	Gm25889	snRNA	chr11	106764635	106764741	-	24.9589	-0.524142	0.0877839
ENSMUSG00000074874	Ctla2b	protein_coding	chr13	60895351	60895713	-	767.642	-0.228337	0.0877972
ENSMUSG00000039103	Nexn	protein_coding	chr3	152252730	152252956	-	530.855	0.214134	0.0879924
ENSMUSG00000032199	Polr2m	protein_coding	chr9	71481472	71481546	-	671.223	0.198614	0.0880185
ENSMUSG00000010609	Psen2	protein_coding	chr1	180245755	180245757	-	953.188	-0.228434	0.0880185
ENSMUSG00000085148	Mir22hg	processed_transcript	chr11	75463693	75464029	+	932.467	-0.261831	0.0880185
ENSMUSG00000059994	Fcrl1	protein_coding	chr3	87391214	87392098	+	206.121	-0.419236	0.0880342
ENSMUSG00000085175	Gm11423	antisense	chr11	82779831	82780298	-	39.6231	0.483452	0.0880545
ENSMUSG00000038943	Prc1	protein_coding	chr7	80313544	80313697	+	361.841	0.474772	0.0882055
ENSMUSG00000062944	9130023H24Rik	protein_coding	chr7	128237420	128238031	-	503.963	0.202412	0.0882625
ENSMUSG00000036087	Slain2	protein_coding	chr5	72974531	72974702	+	790.742	0.18519	0.0882625
ENSMUSG00000035112	Wnk4	protein_coding	chr11	101277033	101277406	+	130.307	-0.365859	0.0882703
ENSMUSG00000026683	Nuf2	protein_coding	chr1	169525021	169528811	-	89.8332	0.492079	0.0886062
ENSMUSG00000026229	Psmd1	protein_coding	chr1	86132714	86132767	+	2953.61	0.0954079	0.0886062
ENSMUSG00000021196	Pfkp	protein_coding	chr13	6635997	6635998	-	3755.54	-0.0813187	0.0886465
ENSMUSG00000053310	Nrgn	protein_coding	chr9	37544954	37545331	-	297.648	-0.523952	0.0886532
ENSMUSG00000020709	Adap2	protein_coding	chr11	80165675	80165776	+	766.35	-0.193681	0.0887025
ENSMUSG00000030020	Prickle2	protein_coding	chr6	92375384	92375948	-	1201.39	0.320123	0.0890817
ENSMUSG00000020876	Snx11	protein_coding	chr11	96776300	96777061	-	1014.08	0.153279	0.0890817
ENSMUSG00000107835	RP23-170C11.4	TEC	chr6	88742727	88745615	+	47.5833	0.498487	0.0892773
ENSMUSG00000031077	Fadd	protein_coding	chr7	144577318	144580531	-	402.617	0.243685	0.0893413
ENSMUSG00000003153	Slc2a3	protein_coding	chr6	122742391	122742485	-	1184.02	-0.360823	0.0893413
ENSMUSG00000032388	Spg21	protein_coding	chr9	65486947	65488470	+	190.559	0.37089	0.0893837
ENSMUSG00000025245	Lztfl1	protein_coding	chr9	123714886	123715424	-	406.799	0.221864	0.0893837
ENSMUSG00000070639	Lrrc8b	protein_coding	chr5	105486073	105490074	+	206.68	0.341906	0.0893839
ENSMUSG00000030759	Far1	protein_coding	chr7	113568095	113568205	+	2032.34	0.121495	0.0893839
ENSMUSG00000021368	Tbc1d7	protein_coding	chr13	43151744	43151896	-	354.402	0.288181	0.0896584
ENSMUSG00000026639	Lamb3	protein_coding	chr1	193325889	193325991	+	37.7873	-0.511384	0.0896584
ENSMUSG00000042607	Asb4	protein_coding	chr6	5401816	5402249	+	679.478	0.28809	0.0899433
ENSMUSG00000020941	Map3k14	protein_coding	chr11	103239334	103239552	-	934.847	-0.292165	0.0899433
ENSMUSG00000020541	Tom1l1	protein_coding	chr11	90683290	90683313	-	270.304	-0.296521	0.0899433
ENSMUSG00000048915	Efna5	protein_coding	chr17	62607319	62607344	-	1077.27	-0.356023	0.0899433
ENSMUSG00000028549	Itgb3bp	protein_coding	chr4	99781961	99781970	-	174.976	0.322402	0.0899956
ENSMUSG00000031583	Wrn	protein_coding	chr8	33234384	33236339	-	846.46	0.223985	0.0899956
ENSMUSG00000006134	Crkl	protein_coding	chr16	17483793	17486255	+	657.163	0.173134	0.0899956
ENSMUSG00000039157	Fam102a	protein_coding	chr2	32560039	32560139	+	647.723	-0.301425	0.0899956
ENSMUSG00000004568	Arhgef18	protein_coding	chr8	3454159	3454268	+	302.84	-0.236072	0.090139
ENSMUSG00000020640	Itsn2	protein_coding	chr12	4713195	4713950	+	1418.5	-0.119022	0.0901409
ENSMUSG00000053332	Gas5	processed_transcript	chr1	161038225	161038539	+	2306.25	-0.252359	0.0901409
ENSMUSG00000038212	Hiatl1	protein_coding	chr13	65066576	65066861	-	617.283	0.227305	0.0901677
ENSMUSG00000087373	Gm15892	lincRNA	chr11	88067244	88067452	+	29.7901	-0.519372	0.0901677
ENSMUSG00000004032	Gstm5	protein_coding	chr3	107898547	107898678	+	247.154	0.327895	0.0902787
ENSMUSG00000066571	4931406P16Rik	protein_coding	chr7	34312067	34312176	-	3812.19	-0.0906132	0.090537
ENSMUSG00000097589	Dleu2	processed_transcript	chr14	61643416	61643455	-	817.739	-0.252408	0.090537
ENSMUSG00000026739	Bmi1	protein_coding	chr2	18681793	18681811	+	299.216	0.234123	0.0907481
ENSMUSG00000103001	A930005N03Rik	TEC	chr1	34269882	34271128	-	7.91905	-0.478521	0.0908834
ENSMUSG00000030556	Lrrc28	protein_coding	chr7	67641272	67641340	-	820.037	0.152783	0.0910023
ENSMUSG00000029165	Agbl5	protein_coding	chr5	30905677	30905910	+	122.162	-0.358797	0.0914648
ENSMUSG00000006389	Mpl	protein_coding	chr4	118443429	118443431	-	588.729	-0.519404	0.0914648
ENSMUSG00000056204	Pgpep1	protein_coding	chr8	70646436	70650595	-	1562.25	0.139005	0.0916833
ENSMUSG00000038403	Hfe2	protein_coding	chr3	96528688	96529210	+	19.3332	0.519233	0.0918642
ENSMUSG00000097493	9930014A18Rik	processed_transcript	chr15	60828121	60831793	+	98.2629	0.417523	0.0918642
ENSMUSG00000001750	Tcirg1	protein_coding	chr19	3902694	3902724	-	2270.95	-0.193736	0.0918642
ENSMUSG00000050708	Ftl1	protein_coding	chr7	45457965	45458283	-	520.206	-0.334608	0.0918642
ENSMUSG00000003484	Cyp4f18	protein_coding	chr8	71989554	71989771	-	310.967	-0.41578	0.0918642
ENSMUSG00000051515	Fam181b	pseudogene	chr7	93080985	93081715	+	98.066	0.381685	0.0918696
ENSMUSG00000028199	Cryz	protein_coding	chr3	154615884	154619359	+	460.971	0.28551	0.0918696
ENSMUSG00000020788	Atp2a3	protein_coding	chr11	72983460	72983545	+	4177.15	-0.221239	0.0920716
ENSMUSG00000105047	Gm42533	processed_pseudogene	chr5	135896330	135896486	-	48.1115	-0.502792	0.0921821
ENSMUSG00000029422	Rsrc2	protein_coding	chr5	123743569	123743678	-	2675.46	-0.162038	0.0922702
ENSMUSG00000055148	Klf2	protein_coding	chr8	72320917	72321656	+	1783.57	-0.123703	0.0924594
ENSMUSG00000038302	Lace1	protein_coding	chr10	42313582	42313616	-	404.505	0.250185	0.0925557
ENSMUSG00000015365	Mov10l1	protein_coding	chr15	89054817	89055148	+	21.2149	0.516956	0.0929284
ENSMUSG00000062859	Tcp11	protein_coding	chr17	28080280	28080305	-	19.456	-0.520549	0.0929284
ENSMUSG00000022619	Mapk8ip2	protein_coding	chr15	89456525	89456599	+	11.8764	-0.471091	0.0930566
ENSMUSG00000031023	Akip1	protein_coding	chr7	109711750	109711968	+	290.902	0.25122	0.0935107
ENSMUSG00000053536	Cstf2t	protein_coding	chr19	31084962	31086590	+	844.085	0.202966	0.0935107
ENSMUSG00000022106	Rcbtb2	protein_coding	chr14	73182459	73182682	+	905.577	0.181677	0.0935107
ENSMUSG00000040652	Oaz2	protein_coding	chr9	65689014	65689517	+	919.766	-0.136978	0.0935107
ENSMUSG00000016458	Wt1	protein_coding	chr2	105169926	105170011	+	1057.89	-0.316642	0.0935107
ENSMUSG00000024843	Chka	protein_coding	chr19	3893348	3893657	+	376.294	-0.358692	0.0935107
ENSMUSG00000060716	Plekhh1	protein_coding	chr12	79079591	79081648	+	18.209	-0.507867	0.0935973
ENSMUSG00000040651	Fam208a	protein_coding	chr14	27480695	27483552	+	785.695	0.168686	0.0936206
ENSMUSG00000002831	Plin4	protein_coding	chr17	56100591	56102009	-	158.126	0.398031	0.0944548
ENSMUSG00000054693	Adam10	protein_coding	chr9	70778000	70778378	+	3340.67	0.137071	0.0944548
ENSMUSG00000038058	Nod1	protein_coding	chr6	54949633	54949753	-	3595.92	-0.121578	0.0944548
ENSMUSG00000022120	Rnf219	protein_coding	chr14	104477534	104478769	-	324.232	0.218242	0.0947871
ENSMUSG00000021033	Gstz1	protein_coding	chr12	87163828	87164721	+	509.628	0.196136	0.0947871
ENSMUSG00000018559	Ctdnep1	protein_coding	chr11	69989977	69990402	+	365.519	0.208369	0.0948646
ENSMUSG00000025790	Slco3a1	protein_coding	chr7	74504386	74504642	-	866.752	-0.250079	0.0954759
ENSMUSG00000038079	Tmem237	protein_coding	chr1	59109871	59110105	-	734.859	0.165583	0.0958368
ENSMUSG00000070953	Rabepk	protein_coding	chr2	34785503	34785728	-	818.274	-0.159768	0.0959583
ENSMUSG00000050921	P2ry10	protein_coding	chrX	107103445	107104974	+	192.489	-0.369258	0.0959583
ENSMUSG00000105664	Gm42797	lincRNA	chr5	113928555	113928590	-	15.3551	-0.517022	0.0959583
ENSMUSG00000052914	Cyp2j6	protein_coding	chr4	96516138	96518029	-	1459.04	0.189231	0.0960394
ENSMUSG00000028555	Ttc39a	protein_coding	chr4	109421293	109421305	+	32.451	-0.479399	0.0961287
ENSMUSG00000094546	Ighv1-26	IG_V_gene	chr12	114788372	114788676	-	9.42852	-0.487078	0.0961287
ENSMUSG00000045106	Ccdc73	protein_coding	chr2	105017670	105017904	+	50.9939	0.477927	0.096244
ENSMUSG00000098001	Gm27048	lincRNA	chr8	80933534	80938073	-	5.27797	0.450779	0.096244
ENSMUSG00000076437	2700094K13Rik	protein_coding	chr2	84670017	84670035	-	578.21	0.197245	0.096244
ENSMUSG00000020810	Cygb	protein_coding	chr11	116645595	116646961	-	482.725	0.195915	0.096244
ENSMUSG00000035047	Kri1	protein_coding	chr9	21287525	21287772	-	197.11	-0.365723	0.096244
ENSMUSG00000065258	Gm23969	snoRNA	chr2	26911261	26911334	+	10.8749	-0.510029	0.096244
ENSMUSG00000020650	Bcap29	protein_coding	chr12	31595354	31596344	-	535.087	0.236078	0.096269
ENSMUSG00000023914	Mep1a	protein_coding	chr17	43502244	43502565	-	9.93024	-0.509153	0.096269
ENSMUSG00000072949	Acot1	protein_coding	chr12	84017377	84017670	+	15.7431	0.509541	0.09721
ENSMUSG00000023094	Msrb2	protein_coding	chr2	19394251	19394264	+	577.159	0.177635	0.0976872
ENSMUSG00000029359	Tesc	protein_coding	chr5	118046315	118046380	+	78.0813	0.402507	0.0978687
ENSMUSG00000049404	Rarres1	protein_coding	chr3	67478972	67479339	-	31.0197	-0.48798	0.0978687
ENSMUSG00000030795	Fus	protein_coding	chr7	127985690	127985701	+	1905.04	-0.324643	0.0979108
ENSMUSG00000102184	Gm37192	TEC	chr9	32971037	32972384	+	9.41842	0.499556	0.0981921
ENSMUSG00000031592	Pcm1	protein_coding	chr8	41332006	41334086	+	1526.76	0.201045	0.0981921
ENSMUSG00000031821	Gins2	protein_coding	chr8	120582155	120582208	-	82.5652	0.391888	0.0984058
ENSMUSG00000033184	Tmed7	protein_coding	chr18	46588032	46588454	-	602.114	0.206469	0.0989651
ENSMUSG00000028063	Lmna	protein_coding	chr3	88503104	88503386	-	5198.47	-0.158365	0.0989973
ENSMUSG00000038178	Slc43a2	protein_coding	chr11	75571757	75571790	+	183.057	0.407495	0.099005
ENSMUSG00000025395	Prim1	protein_coding	chr10	128029766	128030033	+	378.369	0.234295	0.099005
ENSMUSG00000030760	Acer3	protein_coding	chr7	98251890	98251925	-	566.056	0.215067	0.099005
ENSMUSG00000028211	Trp53inp1	protein_coding	chr4	11167897	11168014	+	513.833	0.191947	0.099005
ENSMUSG00000107476	Zfp862-ps	transcribed_unitary_pseudogene	chr6	48528351	48528514	+	134.346	0.408901	0.0990955
ENSMUSG00000020493	Prr11	protein_coding	chr11	87089153	87091799	-	72.7847	0.455334	0.0991231
ENSMUSG00000042589	Cux2	protein_coding	chr5	121924896	121924915	-	146.266	-0.464265	0.0991231
ENSMUSG00000030867	Plk1	protein_coding	chr7	122161593	122161645	+	87.1591	0.50205	0.0991737
ENSMUSG00000035683	Melk	protein_coding	chr4	44324200	44324268	+	60.8947	0.499309	0.0992821
ENSMUSG00000027326	Casc5	protein_coding	chr2	119104075	119105501	+	60.8507	0.437349	0.0992821
ENSMUSG00000029651	Mtus2	protein_coding	chr5	148313517	148314000	+	93.3015	0.404122	0.0992821
ENSMUSG00000035547	Capn5	protein_coding	chr7	98162081	98162110	-	666.821	-0.19995	0.0994952
ENSMUSG00000033502	Cdc14a	protein_coding	chr3	116404108	116404344	-	203.336	-0.324045	0.0994952
ENSMUSG00000032324	Tspan3	protein_coding	chr9	56135885	56136645	-	338.786	0.303701	0.0997344
ENSMUSG00000024056	Ndc80	protein_coding	chr17	71496100	71496218	-	155.779	0.359249	0.0997653
ENSMUSG00000000555	Itga5	protein_coding	chr15	103344289	103345271	-	3440.59	-0.154216	0.0999616
ENSMUSG00000024014	Pim1	protein_coding	chr17	29494745	29496111	+	463.421	-0.191536	0.0999616
ENSMUSG00000044456	Rin3	protein_coding	chr12	102358705	102359232	+	1330.46	-0.304008	0.0999616
ENSMUSG00000053158	Fes	protein_coding	chr7	80387039	80387343	-	2799.56	-0.146661	0.100032
ENSMUSG00000103280	Gm37277	TEC	chr1	4905751	4906861	-	5.13553	-0.460253	0.100032
ENSMUSG00000025862	Stag2	protein_coding	chrX	42201855	42201950	+	1996.58	0.198441	0.100324
ENSMUSG00000024588	Fech	protein_coding	chr18	64456550	64458085	-	1049.15	0.182617	0.100365
ENSMUSG00000060681	Slc9a6	protein_coding	chrX	56661176	56663829	+	263.964	0.302543	0.100478
ENSMUSG00000034190	Chmp7	protein_coding	chr14	69716979	69718250	-	823.014	0.212046	0.100478
ENSMUSG00000062929	Cfl2	protein_coding	chr12	54858817	54861127	-	1472.68	0.180626	0.100478
ENSMUSG00000001964	Emd	protein_coding	chrX	74260807	74261548	+	1210.69	0.145052	0.100828
ENSMUSG00000038462	Uqcrfs1	protein_coding	chr13	30540308	30540733	-	310.992	0.217369	0.101152
ENSMUSG00000050148	Ubqln2	protein_coding	chrX	153500368	153501570	+	324.181	0.216462	0.101264
ENSMUSG00000087305	A430035B10Rik	processed_transcript	chr6	8507059	8508811	-	68.8762	0.423145	0.101485
ENSMUSG00000048779	P2ry6	protein_coding	chr7	100939151	100939184	-	235.84	-0.452126	0.101485
ENSMUSG00000020376	Rnf130	protein_coding	chr11	50104549	50104758	+	519.275	0.208883	0.101497
ENSMUSG00000089639	Gm2862	processed_pseudogene	chr15	25681798	25682125	+	18.7581	-0.510361	0.102145
ENSMUSG00000029267	Mtf2	protein_coding	chr5	108104020	108104039	+	773.668	0.172216	0.102306
ENSMUSG00000037692	Ahdc1	protein_coding	chr4	133071576	133072063	+	218.767	-0.301536	0.102339
ENSMUSG00000027371	Fahd2a	protein_coding	chr2	127440431	127440498	-	159.406	0.280695	0.102354
ENSMUSG00000027366	Sppl2a	protein_coding	chr2	126914874	126917285	-	3152.14	0.156886	0.102404
ENSMUSG00000002329	Mdp1	protein_coding	chr14	55657879	55658985	-	1510.42	0.121657	0.102681
ENSMUSG00000000901	Mmp11	protein_coding	chr10	75926760	75926989	-	668.899	0.306454	0.10363
ENSMUSG00000030978	Rrm1	protein_coding	chr7	102468481	102469771	+	1875.43	0.126354	0.10363
ENSMUSG00000028676	Srsf10	protein_coding	chr4	135863729	135863869	+	1516.25	-0.1441	0.104096
ENSMUSG00000055833	1700034H15Rik	antisense	chr1	191899970	191900918	-	9.1589	-0.494994	0.104373
ENSMUSG00000027889	Ampd2	protein_coding	chr3	108079922	108080174	-	1417.19	-0.153527	0.104608
ENSMUSG00000002489	Tiam1	protein_coding	chr16	89955965	89956107	-	31.8112	0.495578	0.104672
ENSMUSG00000017291	Taok1	protein_coding	chr11	77529162	77537869	-	3127.29	0.116645	0.104672
ENSMUSG00000087938	Gm26049	snRNA	chr4	41312091	41312198	-	55.4892	-0.426426	0.104672
ENSMUSG00000052337	Immt	protein_coding	chr6	71877352	71877388	+	3229.64	-0.0934914	0.104681
ENSMUSG00000102302	Gm38190	sense_intronic	chr1	165230371	165235125	-	80.2633	-0.478067	0.104681
ENSMUSG00000000355	Mcts1	protein_coding	chrX	38613221	38613400	+	736.882	0.152826	0.104703
ENSMUSG00000010067	Rassf1	protein_coding	chr9	107558187	107560435	+	1713.61	-0.135024	0.104703
ENSMUSG00000029505	Ep400	protein_coding	chr5	110756432	110756766	-	1722.62	-0.173041	0.104703
ENSMUSG00000041638	Gcn1l1	protein_coding	chr5	115615369	115616019	+	1446.62	-0.229552	0.104703
ENSMUSG00000054484	Tmem62	protein_coding	chr2	121006819	121007043	+	93.4285	-0.328999	0.104703
ENSMUSG00000020620	Abca8b	protein_coding	chr11	109934273	109934512	-	82.2872	0.408936	0.105169
ENSMUSG00000105909	Gm43189	sense_intronic	chr3	98286988	98290056	+	7.14157	0.406992	0.105346
ENSMUSG00000025278	Flnb	protein_coding	chr14	7950490	7951588	+	3906.87	-0.174398	0.105346
ENSMUSG00000030055	Rab43	protein_coding	chr6	87793969	87794545	-	38.9094	-0.479655	0.105346
ENSMUSG00000053522	Lgals7	protein_coding	chr7	28864831	28864988	+	9.01757	-0.492412	0.105346
ENSMUSG00000043154	Ppp2r3a	protein_coding	chr9	101206193	101206292	-	459.289	0.246814	0.105581
ENSMUSG00000036356	Csgalnact1	protein_coding	chr8	68645799	68645935	-	1839.89	-0.149538	0.105581
ENSMUSG00000020063	Sirt1	protein_coding	chr10	63331390	63331897	-	549.004	-0.240688	0.105581
ENSMUSG00000105748	Gm43088	TEC	chr3	137897144	137899490	+	27.6392	-0.502255	0.105581
ENSMUSG00000028599	Tnfrsf1b	protein_coding	chr4	145225416	145225482	-	1543.19	-0.170847	0.105695
ENSMUSG00000029238	Clock	protein_coding	chr5	76271954	76274043	-	1392.85	0.161829	0.105917
ENSMUSG00000067288	Rps28	protein_coding	chr17	33823586	33824346	-	72.4714	-0.417239	0.105917
ENSMUSG00000036167	Pphln1	protein_coding	chr15	93489166	93491498	+	1305.91	0.148245	0.105971
ENSMUSG00000036880	Acaa2	protein_coding	chr18	74805937	74806207	+	2399.01	0.135649	0.106131
ENSMUSG00000029086	Prom1	protein_coding	chr5	44099655	44099897	-	1273.15	-0.294335	0.106235
ENSMUSG00000032890	Rims3	protein_coding	chr4	120891505	120891560	+	6.45741	0.404833	0.106732
ENSMUSG00000070493	Chchd2	protein_coding	chr5	129881159	129881396	-	388.799	-0.228713	0.10726
ENSMUSG00000027940	Tpm3	protein_coding	chr3	90098375	90098783	+	3518.22	-0.215417	0.107483
ENSMUSG00000029233	Srd5a3	protein_coding	chr5	76154523	76155504	+	242.155	0.308752	0.107837
ENSMUSG00000019916	P4ha1	protein_coding	chr10	59371072	59372251	+	2510.14	-0.231879	0.107837
ENSMUSG00000033460	Armcx1	protein_coding	chrX	134720034	134720515	+	1037.67	0.195156	0.107975
ENSMUSG00000029311	Hsd17b11	protein_coding	chr5	104001732	104003170	-	353.25	0.223188	0.10802
ENSMUSG00000019837	Gtf3c6	protein_coding	chr10	40249203	40249535	-	681.702	0.156202	0.10802
ENSMUSG00000024778	Fas	protein_coding	chr19	34327322	34327770	+	2407.53	-0.178817	0.10802
ENSMUSG00000058093	Zfp729b	protein_coding	chr13	67609579	67609617	-	272.928	0.246074	0.108121
ENSMUSG00000094035	Ldlrad2	protein_coding	chr4	137572083	137572085	-	35.1666	-0.487229	0.108278
ENSMUSG00000090086	AI480526	lincRNA	chr5	123138043	123138066	-	36.8275	-0.48357	0.108473
ENSMUSG00000046417	Lrrc75a	protein_coding	chr11	62606027	62606246	-	124.273	-0.380856	0.108618
ENSMUSG00000015843	Rxrg	protein_coding	chr1	167639271	167639621	+	58.5258	0.50402	0.108672
ENSMUSG00000005968	Tuft1	protein_coding	chr3	94635418	94635495	-	315.992	-0.28289	0.108672
ENSMUSG00000078877	Gm14295	protein_coding	chr2	176807757	176807759	+	41.5143	0.448147	0.108756
ENSMUSG00000028597	Gpx7	protein_coding	chr4	108400849	108400955	-	1073.37	0.121104	0.108791
ENSMUSG00000022680	Pdxdc1	protein_coding	chr16	13887154	13887770	-	1010.37	-0.151088	0.108791
ENSMUSG00000030652	Coq7	protein_coding	chr7	118526804	118529737	-	358.746	0.20934	0.109071
ENSMUSG00000016510	Mtif3	protein_coding	chr5	146959276	146959276	-	671.574	0.150931	0.109883
ENSMUSG00000040213	Ccbl2	protein_coding	chr3	142744071	142744336	+	345.268	-0.413896	0.110001
ENSMUSG00000003360	Ddx23	protein_coding	chr15	98657893	98658435	-	613.337	-0.180093	0.11005
ENSMUSG00000068566	Myadm	protein_coding	chr7	3297684	3299322	+	5730.67	-0.109645	0.11027
ENSMUSG00000030649	Anapc15	protein_coding	chr7	101899194	101899544	+	290.849	-0.32034	0.110383
ENSMUSG00000038705	Gmeb2	protein_coding	chr2	181265592	181265912	-	324.619	-0.257309	0.11059
ENSMUSG00000015533	Itga2	protein_coding	chr13	114835916	114836487	-	98.9847	-0.460317	0.11059
ENSMUSG00000022304	Dpys	protein_coding	chr15	39856582	39856737	-	15.5959	-0.4852	0.110807
ENSMUSG00000047821	Trim16	protein_coding	chr11	62840392	62841457	+	1011.67	-0.183332	0.110867
ENSMUSG00000026208	Des	protein_coding	chr1	75363471	75363638	+	1510.92	0.213737	0.110929
ENSMUSG00000061689	Dlgap4	protein_coding	chr2	156762685	156762779	+	1816.23	-0.151763	0.110929
ENSMUSG00000029389	Ddx55	protein_coding	chr5	124567835	124567875	+	565.652	-0.157542	0.110929
ENSMUSG00000047407	Tgif1	protein_coding	chr17	70848374	70848521	-	1342.96	-0.160067	0.110929
ENSMUSG00000054611	Kdm2a	protein_coding	chr19	4392471	4394892	-	1881.73	-0.18518	0.110929
ENSMUSG00000020334	Slc22a4	protein_coding	chr11	54014260	54014456	-	65.9789	-0.44104	0.111355
ENSMUSG00000022091	Sorbs3	protein_coding	chr14	70180468	70181172	-	4223.6	-0.104196	0.111374
ENSMUSG00000056531	Ccdc18	protein_coding	chr5	108173751	108173788	+	38.2564	0.483944	0.112364
ENSMUSG00000022881	Rfc4	protein_coding	chr16	23120909	23120988	-	299.28	0.2178	0.112364
ENSMUSG00000021252	0610007P14Rik	protein_coding	chr12	85822221	85822248	-	827.518	0.171891	0.112364
ENSMUSG00000057802	Gm10030	processed_transcript	chr9	111006777	111006830	+	118.401	-0.358027	0.112364
ENSMUSG00000024353	Mzb1	protein_coding	chr18	35647266	35647572	-	94.8827	-0.400399	0.112364
ENSMUSG00000025094	Slc18a2	protein_coding	chr19	59293914	59296012	+	794.282	-0.200584	0.112397
ENSMUSG00000086826	Gm11739	antisense	chr11	116473847	116474274	+	35.041	-0.486652	0.112397
ENSMUSG00000102460	Gm38197	TEC	chr3	30225573	30227694	-	80.3979	-0.470119	0.11247
ENSMUSG00000022824	Muc13	protein_coding	chr16	33818875	33819934	+	41.7644	-0.496922	0.112993
ENSMUSG00000035878	Hykk	protein_coding	chr9	54918247	54919240	+	308.876	0.30448	0.112996
ENSMUSG00000038095	Sbno1	protein_coding	chr5	124423510	124425542	-	3198.74	-0.0945553	0.112996
ENSMUSG00000101304	Plet1os	antisense	chr9	50488799	50489487	-	15.8163	0.497569	0.113206
ENSMUSG00000048652	Samd13	protein_coding	chr3	146680450	146680847	-	11.6467	0.49737	0.113206
ENSMUSG00000042109	Csdc2	protein_coding	chr15	81949106	81950934	+	53.251	0.418626	0.113206
ENSMUSG00000039089	L3mbtl3	protein_coding	chr10	26275452	26276122	-	216.761	0.373798	0.113206
ENSMUSG00000090610	Gm3571	pseudogene	chr10	93779141	93779772	+	68.5911	0.373099	0.113206
ENSMUSG00000018651	Tada2a	protein_coding	chr11	84085431	84085771	-	430.202	0.190783	0.113206
ENSMUSG00000028643	Ccdc23	protein_coding	chr4	119200981	119201298	+	583.234	0.166253	0.113206
ENSMUSG00000033715	Akr1c14	protein_coding	chr13	4088948	4088996	+	1619.79	0.158332	0.113206
ENSMUSG00000032293	Ireb2	protein_coding	chr9	54909739	54912534	+	858.607	0.158048	0.113206
ENSMUSG00000060519	Tor3a	protein_coding	chr1	156666692	156666715	-	1844.99	0.143123	0.113206
ENSMUSG00000021981	Cab39l	protein_coding	chr14	59547163	59548903	+	1624.99	0.138883	0.113206
ENSMUSG00000027293	Ehd4	protein_coding	chr2	120122447	120122489	-	1676.95	-0.21439	0.113206
ENSMUSG00000047215	Rpl9	protein_coding	chr5	65388917	65390483	-	377.127	-0.305424	0.113206
ENSMUSG00000038344	Txlng	protein_coding	chrX	162828060	162828138	-	229.447	-0.326624	0.113206
ENSMUSG00000085603	Gm11346	transcribed_processed_pseudogene	chr13	24598890	24599101	-	77.3837	-0.434261	0.113206
ENSMUSG00000075225	Ccdc162	protein_coding	chr10	41580225	41580363	-	5.42238	-0.46119	0.113206
ENSMUSG00000038115	Ano2	protein_coding	chr6	126039242	126040124	+	7.51076	0.415968	0.114497
ENSMUSG00000021686	Ap3b1	protein_coding	chr13	94565756	94566316	+	1584.22	0.12964	0.114497
ENSMUSG00000015850	Adamtsl4	protein_coding	chr3	95685476	95685671	-	413.069	-0.302441	0.114497
ENSMUSG00000108267	RP23-114E15.12	sense_intronic	chr6	128348754	128350154	-	32.7482	-0.491065	0.114497
ENSMUSG00000037846	Rtkn2	protein_coding	chr10	68050686	68051046	+	56.9617	0.414927	0.114536
ENSMUSG00000041828	Abca8a	protein_coding	chr11	110091615	110091620	-	140.571	0.376602	0.114569
ENSMUSG00000034220	Gpc1	protein_coding	chr1	92857248	92857595	+	116.054	0.329875	0.114569
ENSMUSG00000029397	Rchy1	protein_coding	chr5	91961681	91962726	-	929.601	0.164521	0.114569
ENSMUSG00000021253	Tgfb3	protein_coding	chr12	86056744	86057782	-	1343.58	-0.134337	0.114569
ENSMUSG00000037447	Arid5a	protein_coding	chr1	36318084	36318132	+	5254.57	-0.143283	0.114569
ENSMUSG00000089726	Mir17hg	lincRNA	chr14	115043271	115046727	+	416.579	-0.397999	0.114569
ENSMUSG00000097418	Mir155hg	lincRNA	chr16	84714053	84715245	+	64.4444	-0.460508	0.114569
ENSMUSG00000020120	Plek	protein_coding	chr11	16995329	16995355	-	1905.51	-0.465853	0.114569
ENSMUSG00000095127	Ighv1-82	IG_V_gene	chr12	115952971	115953005	-	12.7996	-0.47414	0.114569
ENSMUSG00000042793	Lgr6	protein_coding	chr1	135003250	135003271	-	24.1494	0.497247	0.114585
ENSMUSG00000021972	Hmbox1	protein_coding	chr14	64883749	64887660	-	504.207	0.196698	0.114585
ENSMUSG00000028161	Ppp3ca	protein_coding	chr3	136905299	136905659	+	2096.7	0.101438	0.114585
ENSMUSG00000026880	Stom	protein_coding	chr2	35315341	35316055	-	4423.26	0.0984787	0.114585
ENSMUSG00000026893	Gca	protein_coding	chr2	62690391	62690431	+	54.3742	-0.491888	0.114585
ENSMUSG00000020381	3010026O09Rik	protein_coding	chr11	50196944	50197024	+	84.7593	0.364687	0.11477
ENSMUSG00000025227	Tmem180	protein_coding	chr19	46374446	46375252	+	378.121	0.322268	0.11477
ENSMUSG00000017002	Slpi	protein_coding	chr2	164356273	164356490	-	45.3959	-0.49517	0.11477
ENSMUSG00000026662	Sephs1	protein_coding	chr2	4905472	4905533	+	896.731	0.1622	0.114838
ENSMUSG00000031627	Irf2	protein_coding	chr8	46846220	46847458	+	2626.3	-0.0914764	0.114918
ENSMUSG00000062866	Phactr2	protein_coding	chr10	13381403	13383796	-	1233.45	0.206568	0.114949
ENSMUSG00000038127	Ccdc50	protein_coding	chr16	27390887	27391091	+	2202.85	0.15962	0.114949
ENSMUSG00000010054	Tusc2	protein_coding	chr9	107564910	107564996	+	392.926	-0.25779	0.114949
ENSMUSG00000048612	Myof	protein_coding	chr19	37899036	37899731	-	526.012	-0.23946	0.115264
ENSMUSG00000028647	Mycbp	protein_coding	chr4	123911093	123911242	+	429.413	0.213683	0.115267
ENSMUSG00000020843	Timm22	protein_coding	chr11	76409642	76409696	+	865.369	0.135316	0.115481
ENSMUSG00000011148	Adssl1	protein_coding	chr12	112641008	112641354	+	63.5913	0.479293	0.115535
ENSMUSG00000032869	Psmf1	protein_coding	chr2	151727446	151729676	-	1770.54	0.108597	0.115535
ENSMUSG00000030058	Copg1	protein_coding	chr6	87910040	87910054	+	4625.3	-0.0841438	0.115797
ENSMUSG00000071540	3425401B19Rik	protein_coding	chr14	32664007	32664178	-	18.2513	0.481456	0.115889
ENSMUSG00000008822	Acyp1	protein_coding	chr12	85278893	85278899	-	237.479	0.265853	0.115889
ENSMUSG00000002546	Golga2	protein_coding	chr2	32302896	32302949	+	882.999	0.179596	0.115889
ENSMUSG00000020962	Gtf2a1	protein_coding	chr12	91586625	91586801	-	1803.21	0.142358	0.115889
ENSMUSG00000025508	Rplp2	protein_coding	chr7	141451232	141451349	+	227.745	-0.235902	0.115889
ENSMUSG00000022508	Bcl6	protein_coding	chr16	23967694	23968197	-	541.03	-0.359663	0.115889
ENSMUSG00000037628	Cdkn3	protein_coding	chr14	46771485	46771525	+	46.7168	0.49323	0.115931
ENSMUSG00000016757	Ttll12	protein_coding	chr15	83581767	83582239	-	370.298	0.235695	0.115931
ENSMUSG00000032527	Pccb	protein_coding	chr9	101034858	101034881	-	594.975	0.207484	0.115931
ENSMUSG00000085802	Gm16059	antisense	chr15	79430816	79431629	+	24.8427	-0.49186	0.115931
ENSMUSG00000032690	Oas2	protein_coding	chr5	120733282	120733401	-	2955.66	-0.258694	0.115938
ENSMUSG00000090100	Ttbk2	protein_coding	chr2	120790340	120790355	-	307.602	0.242327	0.116439
ENSMUSG00000021213	Akr1c13	protein_coding	chr13	4194677	4194785	+	48.0127	0.440828	0.116563
ENSMUSG00000019124	Scrn1	protein_coding	chr6	54551718	54552353	-	162.419	0.310921	0.116563
ENSMUSG00000038156	Spon1	protein_coding	chr7	113927885	113929876	+	2451.13	-0.172086	0.116563
ENSMUSG00000031517	Gpm6a	protein_coding	chr8	55058927	55060877	+	2326.32	-0.238056	0.116673
ENSMUSG00000066952	Myo1h	protein_coding	chr5	114364838	114365357	+	19.3046	-0.480135	0.116673
ENSMUSG00000006362	Cbfa2t3	protein_coding	chr8	122650028	122650476	-	1969.09	-0.114757	0.116688
ENSMUSG00000060032	H2afj	protein_coding	chr6	136809602	136809793	+	158.936	0.282016	0.117176
ENSMUSG00000035448	Ccr3	protein_coding	chr9	124029707	124031689	+	10.399	-0.414531	0.117176
ENSMUSG00000045210	Vcpip1	protein_coding	chr1	9718622	9724484	-	558.799	0.24143	0.117352
ENSMUSG00000024811	Tnks2	protein_coding	chr19	36887066	36887373	+	1320.65	-0.169924	0.117352
ENSMUSG00000021423	Ly86	protein_coding	chr13	37418620	37419036	+	153.43	-0.468587	0.117352
ENSMUSG00000059183	Mtfmt	protein_coding	chr9	65452005	65452125	+	364.267	-0.224341	0.117844
ENSMUSG00000043782	Ccdc64b	protein_coding	chr17	23668262	23668610	+	20.6441	-0.491659	0.118367
ENSMUSG00000087590	Epb41l4aos	lincRNA	chr18	33795853	33795969	+	55.7203	0.400575	0.118593
ENSMUSG00000105283	Gm33370	lincRNA	chr5	96910341	96910549	-	60.2479	0.437439	0.118647
ENSMUSG00000000631	Myo18a	protein_coding	chr11	77864691	77865195	+	3341.32	0.152601	0.118739
ENSMUSG00000025728	Pigq	protein_coding	chr17	25937453	25937462	-	1856.29	0.106318	0.118739
ENSMUSG00000107502	RP24-194N1.2	TEC	chr6	97148194	97151720	+	49.3633	-0.469734	0.118739
ENSMUSG00000063445	Nmral1	protein_coding	chr16	4715825	4716535	-	225.665	0.357665	0.118765
ENSMUSG00000071252	2210408I21Rik	protein_coding	chr13	77612642	77613291	+	132.133	0.288639	0.118765
ENSMUSG00000043207	Zmpste24	protein_coding	chr4	121082943	121082973	-	1946.07	0.14899	0.118765
ENSMUSG00000028032	Papss1	protein_coding	chr3	131583087	131583200	+	2239.88	0.112732	0.118765
ENSMUSG00000030123	Plxnd1	protein_coding	chr6	115966963	115966994	-	3177.2	-0.130866	0.118765
ENSMUSG00000079445	B3gnt7	protein_coding	chr1	86305045	86305384	+	47.9267	-0.461483	0.118765
ENSMUSG00000023993	Treml1	protein_coding	chr17	48366914	48367174	+	351.066	-0.492111	0.118765
ENSMUSG00000060206	Zfp462	protein_coding	chr4	55080871	55081330	+	234.749	0.333234	0.118852
ENSMUSG00000031447	Lamp1	protein_coding	chr8	13174556	13175338	+	1478.63	0.104219	0.118852
ENSMUSG00000062691	Cebpzos	protein_coding	chr17	78918357	78918357	+	179.976	0.252502	0.118962
ENSMUSG00000026696	Vamp4	protein_coding	chr1	162594546	162594753	+	1135.88	0.186955	0.118962
ENSMUSG00000036270	Edc4	protein_coding	chr8	105891219	105891328	+	2274.31	-0.133448	0.118962
ENSMUSG00000000682	Cd52	protein_coding	chr4	134094076	134094476	-	307.761	-0.433094	0.119085
ENSMUSG00000029467	Atp2a2	protein_coding	chr5	122488935	122489376	-	1980.87	0.134885	0.119249
ENSMUSG00000030303	Far2	protein_coding	chr6	148181004	148182758	+	54.324	-0.441906	0.119249
ENSMUSG00000021759	Ppap2a	protein_coding	chr13	112867566	112867642	+	2541.58	0.113305	0.119633
ENSMUSG00000061132	Blnk	protein_coding	chr19	40964605	40968548	-	189.805	-0.45509	0.119633
ENSMUSG00000004364	Cul3	protein_coding	chr1	80288831	80288858	-	821.316	0.148051	0.119655
ENSMUSG00000032278	Paqr5	protein_coding	chr9	61956046	61956048	-	78.0904	-0.417558	0.119658
ENSMUSG00000027956	Tmem144	protein_coding	chr3	79839269	79839306	-	104.032	0.441393	0.11966
ENSMUSG00000029477	Morn3	protein_coding	chr5	123037305	123037360	-	24.9858	-0.483314	0.11966
ENSMUSG00000039891	Txlnb	protein_coding	chr10	17843478	17845665	+	466.912	0.335613	0.120052
ENSMUSG00000030879	Mrpl17	protein_coding	chr7	105810982	105811028	-	1546.69	-0.108022	0.120179
ENSMUSG00000040592	Cd79b	protein_coding	chr11	106311344	106311809	-	756.709	-0.270914	0.120179
ENSMUSG00000042116	Vwa1	protein_coding	chr4	155768149	155770330	-	317.808	0.404836	0.120471
ENSMUSG00000033577	Myo6	protein_coding	chr9	80307672	80308602	+	1471.36	0.154155	0.120471
ENSMUSG00000107362	Gm42724	TEC	chr5	65541929	65543680	+	458.618	-0.291208	0.120471
ENSMUSG00000002107	Celf2	protein_coding	chr2	7394076	7394392	-	376.538	-0.350399	0.120471
ENSMUSG00000041673	Lrrc18	protein_coding	chr14	33008408	33008459	+	57.9853	0.433881	0.120993
ENSMUSG00000062591	Tubb4a	protein_coding	chr17	57080066	57080692	-	718.543	0.225109	0.120993
ENSMUSG00000038872	Zfhx3	protein_coding	chr8	108957100	108961630	+	1592.35	0.168598	0.120993
ENSMUSG00000033918	Parl	protein_coding	chr16	20298124	20298326	-	673.765	0.159606	0.120993
ENSMUSG00000051579	Tceal8	protein_coding	chrX	136171023	136171049	-	1117.25	0.127912	0.120993
ENSMUSG00000033032	Afap1l1	protein_coding	chr18	61730939	61731310	-	5395.22	-0.0855738	0.120993
ENSMUSG00000021027	Ralgapa1	protein_coding	chr12	55602929	55604268	-	1767.68	-0.145631	0.120993
ENSMUSG00000074733	Zfp950	protein_coding	chr19	61127003	61127005	-	882.877	-0.148335	0.120993
ENSMUSG00000036959	Bcorl1	protein_coding	chrX	48383922	48384145	+	453.725	-0.19818	0.120993
ENSMUSG00000034616	Ssh3	protein_coding	chr19	4261673	4262356	-	630.713	-0.245684	0.120993
ENSMUSG00000001227	Sema6b	protein_coding	chr17	56123085	56124003	-	413.894	-0.353396	0.120993
ENSMUSG00000056758	Hmga2	protein_coding	chr10	120470290	120473338	-	14.749	-0.485649	0.120993
ENSMUSG00000088769	Gm22637	misc_RNA	chr14	45461363	45461645	-	16.771	-0.489428	0.120993
ENSMUSG00000098318	1190002F15Rik	lincRNA	chr6	134951306	134951718	+	55.1501	0.438298	0.121064
ENSMUSG00000022439	Parvg	protein_coding	chr15	84341446	84342978	+	104.356	-0.402779	0.121107
ENSMUSG00000015790	Surf1	protein_coding	chr2	26915728	26915784	-	1052.14	0.12229	0.121154
ENSMUSG00000049134	Nrap	protein_coding	chr19	56320195	56320197	-	58.8497	0.483467	0.121514
ENSMUSG00000043953	Ccrl2	protein_coding	chr9	111056429	111056439	-	1866.89	0.117573	0.121514
ENSMUSG00000028385	Snx30	protein_coding	chr4	59894525	59894554	+	149.692	-0.28161	0.121806
ENSMUSG00000032009	Sesn3	protein_coding	chr9	14325704	14326138	+	16.9855	0.488944	0.121931
ENSMUSG00000053007	Creb5	protein_coding	chr6	53580909	53581042	+	1088.42	-0.340624	0.121968
ENSMUSG00000027162	Lin7c	protein_coding	chr2	109896236	109896738	+	2862.89	0.138517	0.122048
ENSMUSG00000001588	Acap1	protein_coding	chr11	69889374	69889713	-	480.667	-0.271288	0.122154
ENSMUSG00000055013	Agap1	protein_coding	chr1	89888892	89895277	+	1106.75	-0.135779	0.122185
ENSMUSG00000089774	Slc5a3	protein_coding	chr16	92083741	92083808	+	1420.96	-0.234704	0.122185
ENSMUSG00000004815	Dgkq	protein_coding	chr5	108654544	108654634	-	61.6285	-0.453619	0.122185
ENSMUSG00000030101	Sumf1	protein_coding	chr6	108144313	108144704	-	197.952	0.292678	0.122451
ENSMUSG00000037679	Inf2	protein_coding	chr12	112614895	112615556	+	570.379	0.2398	0.122451
ENSMUSG00000056738	A730036I17Rik	lincRNA	chr2	129231809	129231971	+	6.41549	-0.414092	0.122451
ENSMUSG00000090105	Gm15890	antisense	chr8	94379237	94379718	-	16.8447	-0.485167	0.122876
ENSMUSG00000039967	Zfp292	protein_coding	chr4	34803113	34804963	-	984.129	0.127043	0.122991
ENSMUSG00000028790	Khdrbs1	protein_coding	chr4	129728935	129730325	-	337.304	0.190734	0.123013
ENSMUSG00000021706	Zfyve16	protein_coding	chr13	92513787	92513929	-	729.607	-0.176529	0.123027
ENSMUSG00000041890	Git2	protein_coding	chr5	114765675	114766557	-	4756.62	-0.106835	0.123162
ENSMUSG00000020440	Arf5	protein_coding	chr6	28423709	28424627	+	392.428	0.193871	0.123243
ENSMUSG00000050578	Mmp13	protein_coding	chr9	7282116	7283333	+	5.86822	0.370454	0.123386
ENSMUSG00000030159	Clec1b	protein_coding	chr6	129405107	129409335	+	600.315	-0.486727	0.123696
ENSMUSG00000032226	Gcnt3	protein_coding	chr9	70035285	70035338	-	10.7117	0.477966	0.123707
ENSMUSG00000046791	2410016O06Rik	protein_coding	chr12	83952501	83952953	+	38.7518	0.471668	0.123718
ENSMUSG00000089715	Cbx6	protein_coding	chr15	79833245	79833578	-	1247.03	0.144026	0.123902
ENSMUSG00000031657	Heatr3	protein_coding	chr8	88166996	88167045	+	221.604	0.249552	0.123914
ENSMUSG00000096459	Ighv9-3	IG_V_gene	chr12	114140692	114140996	-	17.7964	-0.479634	0.123914
ENSMUSG00000043850	Clrn1	protein_coding	chr3	58846363	58846451	-	10.7538	0.416373	0.124094
ENSMUSG00000056498	Tmem154	protein_coding	chr3	84692495	84692544	+	1060.3	0.168276	0.124094
ENSMUSG00000034473	Sec22a	protein_coding	chr16	35361045	35361381	-	863.353	0.150863	0.124094
ENSMUSG00000024104	Fam21	protein_coding	chr6	116258642	116258967	+	1863.15	0.109141	0.124094
ENSMUSG00000031812	Map1lc3b	protein_coding	chr8	121596768	121596995	+	2167.84	-0.117074	0.124361
ENSMUSG00000003032	Klf4	protein_coding	chr4	55530960	55530983	-	2549.18	-0.135098	0.124408
ENSMUSG00000103867	9630010A21Rik	TEC	chr1	195013746	195016448	+	127.057	-0.392364	0.124408
ENSMUSG00000097660	Gm26762	lincRNA	chr7	34229100	34230236	+	131.972	-0.421445	0.124408
ENSMUSG00000032883	Acsl3	protein_coding	chr1	78701269	78701289	+	164.25	0.323754	0.124945
ENSMUSG00000030606	Hapln3	protein_coding	chr7	79121737	79122015	-	319.482	-0.339277	0.124945
ENSMUSG00000050671	Ism2	protein_coding	chr12	87282420	87282493	-	37.4605	-0.482008	0.124955
ENSMUSG00000044847	Lsm11	protein_coding	chr11	45931080	45931865	-	129.896	0.302157	0.125303
ENSMUSG00000021265	Slc25a29	protein_coding	chr12	108830944	108831240	-	81.0767	-0.446569	0.12534
ENSMUSG00000028871	Rspo1	protein_coding	chr4	125008373	125008525	+	9.9979	0.466293	0.125401
ENSMUSG00000026798	Coq4	protein_coding	chr2	29796408	29796986	+	406.27	0.24467	0.125401
ENSMUSG00000107962	RP23-83P5.5	TEC	chr6	49254851	49256462	+	31.3603	-0.463336	0.125401
ENSMUSG00000004043	Stat5a	protein_coding	chr11	100879611	100880107	+	317.489	-0.252303	0.125535
ENSMUSG00000028405	Aco1	protein_coding	chr4	40196245	40196404	+	1662.68	0.137861	0.125686
ENSMUSG00000028568	Btf3l4	protein_coding	chr4	108825688	108826213	-	153.3	0.305879	0.125699
ENSMUSG00000024063	Lbh	protein_coding	chr17	72939256	72939345	+	360.016	0.251338	0.125699
ENSMUSG00000084918	Gm12708	lincRNA	chr4	95206190	95206248	+	12.456	0.47725	0.12581
ENSMUSG00000022895	Ets2	protein_coding	chr16	95718923	95719122	+	2298.71	0.164201	0.12581
ENSMUSG00000016559	H3f3b	protein_coding	chr11	116023509	116023535	-	2049.15	-0.119375	0.12581
ENSMUSG00000001642	Akr1b3	protein_coding	chr6	34317406	34317459	-	324.574	-0.317733	0.12581
ENSMUSG00000052133	Sema5b	protein_coding	chr16	35663117	35663454	+	37.6463	-0.484014	0.12581
ENSMUSG00000069844	Sco1	protein_coding	chr11	67065271	67067070	+	265.276	0.248283	0.126426
ENSMUSG00000016520	Lnx2	protein_coding	chr5	147018264	147018881	-	972.439	0.142616	0.126426
ENSMUSG00000031357	Syap1	protein_coding	chrX	162857909	162858008	-	354.816	0.292369	0.126455
ENSMUSG00000031024	St5	protein_coding	chr7	109523920	109524648	-	1760.59	0.155227	0.126972
ENSMUSG00000075590	Nrbp2	protein_coding	chr15	76085595	76087078	-	210.991	-0.300183	0.127121
ENSMUSG00000028696	Ipp	protein_coding	chr4	116538022	116538243	+	211.509	0.319139	0.127243
ENSMUSG00000031431	Tsc22d3	protein_coding	chrX	140543103	140543411	-	3599.99	-0.101523	0.127243
ENSMUSG00000019975	Ikbip	protein_coding	chr10	91101755	91102095	+	726.962	0.149719	0.127471
ENSMUSG00000067931	Zfp948	protein_coding	chr17	21588549	21588697	+	973.6	-0.267998	0.127471
ENSMUSG00000026170	Cyp27a1	protein_coding	chr1	74737543	74737823	+	225.455	-0.325446	0.127471
ENSMUSG00000030890	Ilk	protein_coding	chr7	105742513	105742657	+	115.402	-0.348587	0.127631
ENSMUSG00000033825	Tpsb2	protein_coding	chr17	25367844	25368094	+	139.323	0.441682	0.128593
ENSMUSG00000022235	Cmbl	protein_coding	chr15	31581840	31581858	+	267.83	0.312561	0.128593
ENSMUSG00000014232	Cluap1	protein_coding	chr16	3911451	3911461	+	243.018	0.264017	0.128703
ENSMUSG00000041426	Hibch	protein_coding	chr1	52913731	52913760	+	328.424	0.2269	0.128703
ENSMUSG00000042349	Ikbke	protein_coding	chr1	131276555	131276713	-	121.433	-0.400347	0.128872
ENSMUSG00000035455	Fignl1	protein_coding	chr11	11803054	11803063	-	70.1595	0.451773	0.129325
ENSMUSG00000101328	Rpl30-ps6	processed_pseudogene	chr1	86473659	86474006	+	5.49237	-0.436479	0.129325
ENSMUSG00000021468	Sptlc1	protein_coding	chr13	53332716	53333886	-	1063.21	0.134649	0.129344
ENSMUSG00000031133	Arhgef6	protein_coding	chrX	57335904	57337035	-	881.716	0.239766	0.129391
ENSMUSG00000001942	Siae	protein_coding	chr9	37646522	37648318	+	916.26	0.248056	0.129486
ENSMUSG00000008859	Rala	protein_coding	chr13	17880575	17882381	-	529.488	0.166869	0.12957
ENSMUSG00000036155	Mgat5	protein_coding	chr1	127482723	127483704	+	755.778	0.218543	0.129578
ENSMUSG00000026655	Fam107b	protein_coding	chr2	3779615	3779625	+	937.198	-0.203812	0.129578
ENSMUSG00000020424	Gatsl3	protein_coding	chr11	4221918	4222409	+	1776.69	-0.220398	0.129578
ENSMUSG00000033368	Trim69	protein_coding	chr2	122178425	122179024	+	112.177	-0.435875	0.129938
ENSMUSG00000027207	Galk2	protein_coding	chr2	125946784	125947350	+	432.956	0.18372	0.130054
ENSMUSG00000042659	Arrdc4	protein_coding	chr7	68741603	68741629	-	702.585	0.286715	0.130116
ENSMUSG00000034487	Kdelc2	protein_coding	chr9	53399810	53401867	+	370.229	0.223445	0.130116
ENSMUSG00000079260	Tmppe	protein_coding	chr9	114405976	114411200	+	813.217	0.197939	0.130116
ENSMUSG00000020368	Canx	protein_coding	chr11	50298838	50299344	-	5346.84	0.0779183	0.130116
ENSMUSG00000025408	Ddit3	protein_coding	chr10	127293712	127294582	+	1249.71	-0.195144	0.130116
ENSMUSG00000035165	Kcne3	protein_coding	chr7	100184487	100184869	+	480.618	-0.391298	0.130116
ENSMUSG00000024039	Cbs	protein_coding	chr17	31633028	31633151	-	18.8252	-0.481662	0.130116
ENSMUSG00000025145	Lrrc45	protein_coding	chr11	120720618	120720912	+	807.535	-0.297698	0.130174
ENSMUSG00000043794	D830025C05Rik	pseudogene	chr8	25597220	25597989	+	37.5892	-0.470292	0.13045
ENSMUSG00000037366	Pafah2	protein_coding	chr4	134422378	134422532	+	325.001	0.260679	0.130521
ENSMUSG00000028927	Padi2	protein_coding	chr4	140949691	140949735	+	33.1959	-0.480973	0.130692
ENSMUSG00000054894	Atp5s	protein_coding	chr12	69743831	69744658	+	141.546	0.309242	0.13071
ENSMUSG00000020953	Coch	protein_coding	chr12	51605030	51605773	+	144.801	-0.442618	0.130803
ENSMUSG00000024766	Lipo1	protein_coding	chr19	33556184	33556479	-	364.711	0.241943	0.130848
ENSMUSG00000062270	Morf4l1	protein_coding	chr9	90107637	90110172	-	337.407	-0.243562	0.130848
ENSMUSG00000057177	Gsk3a	protein_coding	chr7	25229465	25230040	-	181.674	-0.2514	0.130848
ENSMUSG00000075408	6030408B16Rik	lincRNA	chr15	101295881	101297426	+	12.6246	-0.474819	0.130853
ENSMUSG00000030545	Pex11a	protein_coding	chr7	79737772	79737910	-	39.372	0.437793	0.130984
ENSMUSG00000027559	Car3	protein_coding	chr3	14871542	14872069	+	17.0162	-0.407599	0.13107
ENSMUSG00000035824	Tk2	protein_coding	chr8	104226691	104228255	-	199.655	0.305579	0.131221
ENSMUSG00000015747	Vps45	protein_coding	chr3	96056887	96057114	-	747.619	0.188893	0.131221
ENSMUSG00000034647	Ankrd12	protein_coding	chr17	66049786	66049933	-	1504.21	0.139161	0.131221
ENSMUSG00000033149	Phldb2	protein_coding	chr16	45901232	45901412	-	3096.34	0.145482	0.131322
ENSMUSG00000034126	Pomt2	protein_coding	chr12	87106866	87109190	-	389.592	0.295457	0.131373
ENSMUSG00000020623	Map2k6	protein_coding	chr11	110497897	110497926	+	161	0.379866	0.13141
ENSMUSG00000040209	Zfp704	protein_coding	chr3	9438696	9438898	-	826.798	0.212841	0.13141
ENSMUSG00000024012	Mtch1	protein_coding	chr17	29340792	29340897	-	937.978	0.154428	0.131954
ENSMUSG00000033948	Zswim5	protein_coding	chr4	116987331	116989264	+	33.4698	0.464376	0.132027
ENSMUSG00000059288	Cdyl	protein_coding	chr13	35872668	35874058	+	171.455	0.29838	0.132027
ENSMUSG00000022466	Rpap3	protein_coding	chr15	97675105	97675296	-	772.166	0.17178	0.132027
ENSMUSG00000068798	Rap1a	protein_coding	chr3	105750302	105750328	-	705.419	0.166188	0.132027
ENSMUSG00000031360	Ctps2	protein_coding	chrX	163031114	163031319	+	1163.29	0.115612	0.132027
ENSMUSG00000034758	Tle6	protein_coding	chr10	81600080	81600115	-	187.541	-0.337095	0.132027
ENSMUSG00000065734	Snord49a	snoRNA	chr11	62603450	62603521	+	34.9213	-0.428493	0.132027
ENSMUSG00000047953	Gp5	protein_coding	chr16	30309855	30309856	-	19.2009	-0.463652	0.132027
ENSMUSG00000037418	Best1	protein_coding	chr19	9990548	9990626	-	88.4519	-0.409462	0.132151
ENSMUSG00000087380	2210408F21Rik	processed_transcript	chr6	31337230	31337385	+	90.5091	0.332732	0.133187
ENSMUSG00000032202	Rab27a	protein_coding	chr9	73094833	73096415	+	1029.67	-0.212224	0.133187
ENSMUSG00000044795	Cyb5d1	protein_coding	chr11	69393612	69393640	-	214.092	-0.250905	0.133305
ENSMUSG00000089989	Flt3l	protein_coding	chr7	45131189	45131431	-	339.644	0.204854	0.133467
ENSMUSG00000057531	Dtnbp1	protein_coding	chr13	44922085	44922209	-	196.402	0.285975	0.133631
ENSMUSG00000027890	Gstm4	protein_coding	chr3	108041137	108041238	-	145.141	0.280188	0.133631
ENSMUSG00000045854	Lyrm2	protein_coding	chr4	32800610	32800975	+	283.953	0.260901	0.133631
ENSMUSG00000039163	Cmc1	protein_coding	chr9	118064529	118065230	-	315.194	0.256012	0.133858
ENSMUSG00000049287	Iba57	protein_coding	chr11	59163692	59163700	-	32.5103	0.476934	0.133962
ENSMUSG00000024535	Snx24	protein_coding	chr18	53390392	53390823	+	171.712	-0.295323	0.134124
ENSMUSG00000060002	Chpt1	protein_coding	chr10	88487042	88487114	-	250.229	0.307052	0.134328
ENSMUSG00000051375	Pcdh1	protein_coding	chr18	38210303	38210554	-	1285.52	0.200225	0.134328
ENSMUSG00000029009	Mthfr	protein_coding	chr4	148058378	148059548	+	742.724	-0.193948	0.134946
ENSMUSG00000000982	Ccl3	protein_coding	chr11	83647844	83648255	-	114.636	-0.476022	0.134946
ENSMUSG00000042708	Shcbp1l	protein_coding	chr1	153448901	153448993	+	10.9173	-0.470354	0.134957
ENSMUSG00000037887	Dusp8	protein_coding	chr7	142090175	142090266	-	1930.04	-0.251321	0.135044
ENSMUSG00000103835	Gm37612	sense_intronic	chr9	106871042	106871501	+	17.0611	-0.476956	0.135044
ENSMUSG00000021156	Zmynd11	protein_coding	chr13	9720929	9720932	-	2709.3	0.0867953	0.135066
ENSMUSG00000024892	Pcx	protein_coding	chr19	4621286	4621752	+	180.777	-0.315163	0.135215
ENSMUSG00000062380	Tubb3	protein_coding	chr8	123421680	123422015	+	105.087	-0.402426	0.135215
ENSMUSG00000021884	Hacl1	protein_coding	chr14	31635648	31635784	-	585.025	0.24486	0.135226
ENSMUSG00000004642	Slbp	protein_coding	chr5	33651625	33652079	-	1574.15	-0.192895	0.135226
ENSMUSG00000021967	Mrpl57	protein_coding	chr14	57826823	57828745	+	512.141	0.18373	0.135305
ENSMUSG00000021313	Ryr2	protein_coding	chr13	11553103	11554518	-	73.1606	0.466883	0.135368
ENSMUSG00000023067	Cdkn1a	protein_coding	chr17	29099391	29099569	+	3967.02	-0.102704	0.135368
ENSMUSG00000053286	Trmt1l	protein_coding	chr1	151457682	151458161	+	490.244	-0.320112	0.13544
ENSMUSG00000070305	Mpzl3	protein_coding	chr9	45074754	45075160	+	37.1053	-0.468828	0.135784
ENSMUSG00000038421	Fcrla	protein_coding	chr1	170921647	170921784	-	162.04	-0.350554	0.136151
ENSMUSG00000028873	Cdca8	protein_coding	chr4	124936683	124936816	-	167.704	0.449337	0.136158
ENSMUSG00000036810	Cnep1r1	protein_coding	chr8	88130720	88131070	+	1047.17	0.138319	0.136158
ENSMUSG00000031838	Ifi30	protein_coding	chr8	70762774	70762977	-	161.776	-0.336301	0.136158
ENSMUSG00000085663	Gm15718	antisense	chr7	132979582	132979783	-	65.2723	-0.393918	0.136158
ENSMUSG00000106560	Gm43119	TEC	chr5	111423589	111425710	+	7.00769	-0.442295	0.136158
ENSMUSG00000030844	Rgs10	protein_coding	chr7	128418642	128418758	-	816.062	-0.314871	0.136241
ENSMUSG00000038683	Pak1ip1	protein_coding	chr13	41012565	41013019	+	2114.28	-0.0871524	0.136502
ENSMUSG00000047789	Slc38a9	protein_coding	chr13	112731662	112738743	+	674.773	0.21596	0.136807
ENSMUSG00000009687	Fxyd5	protein_coding	chr7	31041171	31041457	-	1806.28	-0.104024	0.136807
ENSMUSG00000025878	Uimc1	protein_coding	chr13	55085639	55085694	-	1535.09	-0.121416	0.136878
ENSMUSG00000046679	C87436	protein_coding	chr6	86469746	86469947	+	832.504	-0.179436	0.136888
ENSMUSG00000090733	Rps27	protein_coding	chr3	90213059	90213301	-	301.635	-0.254778	0.137591
ENSMUSG00000037126	Psd	protein_coding	chr19	46312087	46312701	-	103.235	-0.445464	0.137591
ENSMUSG00000005950	P2rx5	protein_coding	chr11	73160585	73160596	+	10.0503	-0.466622	0.137591
ENSMUSG00000024118	1600002H07Rik	protein_coding	chr17	24219781	24220310	-	254.038	0.297256	0.137623
ENSMUSG00000022849	Hspbap1	protein_coding	chr16	35825396	35828446	+	224.616	-0.280823	0.137779
ENSMUSG00000027935	Rab13	protein_coding	chr3	90225581	90225969	+	752.612	0.175364	0.137943
ENSMUSG00000020674	Pxdn	protein_coding	chr12	30001921	30002472	+	2743.73	0.15471	0.13797
ENSMUSG00000028536	2610528J11Rik	protein_coding	chr4	118529793	118530228	+	5.95709	-0.38703	0.138074
ENSMUSG00000005410	Mcm5	protein_coding	chr8	75127322	75128439	+	783.813	0.231617	0.138097
ENSMUSG00000105962	Gm42432	TEC	chr9	110041180	110042796	+	33.9775	-0.46615	0.138231
ENSMUSG00000034751	Mast4	protein_coding	chr13	103332972	103334492	-	2745.93	-0.241256	0.138235
ENSMUSG00000044574	5031434C07Rik	antisense	chr6	112285857	112287698	-	47.1138	-0.46012	0.138235
ENSMUSG00000084632	Gm23887	snRNA	chr17	28989977	28990148	-	12.1468	-0.474102	0.138235
ENSMUSG00000085972	1110028F11Rik	sense_intronic	chr11	87704746	87704989	+	15.8293	-0.469504	0.138533
ENSMUSG00000028842	Ago3	protein_coding	chr4	126407696	126407862	-	656.955	-0.146164	0.138642
ENSMUSG00000020472	Zkscan17	protein_coding	chr11	59525452	59525553	-	726.875	0.156499	0.139113
ENSMUSG00000103364	Gm38157	TEC	chr1	34032100	34033797	+	86.0417	-0.386918	0.139113
ENSMUSG00000040520	Manea	protein_coding	chr4	26340961	26340998	-	455.86	0.307486	0.139231
ENSMUSG00000026321	Tnfrsf11a	protein_coding	chr1	105825000	105825401	+	92.5899	0.348836	0.139416
ENSMUSG00000001891	Ugp2	protein_coding	chr11	21321940	21322129	-	866.66	0.167797	0.139741
ENSMUSG00000087331	1810021B22Rik	processed_transcript	chr15	89071198	89071336	-	30.0813	0.466434	0.140277
ENSMUSG00000032020	Ubash3b	protein_coding	chr9	41159846	41160069	-	251.509	-0.261902	0.140277
ENSMUSG00000026579	F5	protein_coding	chr1	164219522	164220277	+	316.345	-0.462887	0.140277
ENSMUSG00000025931	Paqr8	protein_coding	chr1	20935686	20935756	+	450.27	0.248025	0.140424
ENSMUSG00000052911	Lamb2	protein_coding	chr9	108489453	108489532	+	4686.02	-0.196632	0.140424
ENSMUSG00000105095	8430422M14Rik	TEC	chr3	35955436	35956257	-	14.8817	-0.463994	0.140424
ENSMUSG00000104392	Gm37962	TEC	chr9	101113805	101115838	+	52.4251	-0.433841	0.140425
ENSMUSG00000029752	Asns	protein_coding	chr6	7689501	7689523	-	1007.24	0.23338	0.140612
ENSMUSG00000027242	Wdr76	protein_coding	chr2	121542560	121543009	+	171.584	0.271728	0.140681
ENSMUSG00000042857	Gm9776	protein_coding	chr13	94358766	94358818	-	82.0349	0.35427	0.140748
ENSMUSG00000020397	Med7	protein_coding	chr11	46440563	46440579	+	131.859	0.343788	0.140748
ENSMUSG00000021118	Plek2	protein_coding	chr12	78888691	78889182	-	426.516	-0.328494	0.140748
ENSMUSG00000022504	Ciita	protein_coding	chr16	10525764	10527564	+	267.163	-0.441104	0.140748
ENSMUSG00000060301	2610008E11Rik	protein_coding	chr10	79064374	79066473	-	553.839	0.23322	0.140923
ENSMUSG00000057134	Ado	protein_coding	chr10	67548774	67548955	-	2516.17	0.106467	0.140923
ENSMUSG00000070934	Rraga	protein_coding	chr4	86576858	86577285	+	1317.92	0.130074	0.14097
ENSMUSG00000062545	Tlr12	protein_coding	chr4	128617502	128617868	-	14.0053	-0.379426	0.141063
ENSMUSG00000029153	Ociad2	protein_coding	chr5	73335886	73335945	-	126.834	0.386207	0.141212
ENSMUSG00000000581	C1d	protein_coding	chr11	17266531	17266560	+	1452.67	0.118706	0.141212
ENSMUSG00000021190	Lgmn	protein_coding	chr12	102400102	102400256	-	1745.6	-0.262252	0.141212
ENSMUSG00000026471	Mr1	protein_coding	chr1	155135788	155137774	-	855.832	0.238479	0.141277
ENSMUSG00000029073	Cptp	protein_coding	chr4	155867235	155867337	-	780.081	0.22602	0.141327
ENSMUSG00000024962	Vegfb	protein_coding	chr19	6986394	6986486	-	93.9233	0.317258	0.141548
ENSMUSG00000044501	Zfp758	protein_coding	chr17	22376284	22377281	+	456.914	0.253906	0.141548
ENSMUSG00000063362	Alg11	protein_coding	chr8	22069490	22069879	+	1778.76	0.143851	0.141548
ENSMUSG00000033318	Gstt2	protein_coding	chr10	75831845	75831887	-	1188	0.214625	0.141851
ENSMUSG00000029617	Ccz1	protein_coding	chr5	144012495	144012896	-	345.451	0.224063	0.14198
ENSMUSG00000029605	Oas1b	polymorphic_pseudogene	chr5	120823518	120824163	+	480.141	-0.204738	0.142248
ENSMUSG00000027962	Vcam1	protein_coding	chr3	116128891	116128928	-	6673.85	-0.11227	0.142422
ENSMUSG00000087193	Gm14820	antisense	chrX	8072347	8072956	+	9.55939	-0.42635	0.142469
ENSMUSG00000087502	Gm16091	processed_transcript	chr8	72147601	72148324	-	19.9709	-0.470338	0.142469
ENSMUSG00000006360	Crip1	protein_coding	chr12	113153775	113153879	+	1662.69	-0.203956	0.143092
ENSMUSG00000030785	Cox6a2	protein_coding	chr7	128205435	128205731	-	401.412	0.276859	0.143146
ENSMUSG00000027499	Pkia	protein_coding	chr3	7442088	7442413	+	487.718	0.215905	0.143146
ENSMUSG00000041012	Cmtm8	protein_coding	chr9	114789345	114789664	-	958.286	0.133459	0.143146
ENSMUSG00000055653	Gpc3	protein_coding	chrX	52387664	52388107	-	419.553	-0.26825	0.143146
ENSMUSG00000021572	Cep72	protein_coding	chr13	74036495	74038165	-	153.543	0.350616	0.143298
ENSMUSG00000044783	Hjurp	protein_coding	chr1	88274712	88277285	-	2532.02	-0.169596	0.143298
ENSMUSG00000087119	Atg4a-ps	protein_coding	chr3	103646024	103646068	-	144.149	0.259883	0.143705
ENSMUSG00000059409	Ppp2r5d	protein_coding	chr17	46682991	46683991	-	523.099	0.205936	0.143705
ENSMUSG00000020444	Guk1	protein_coding	chr11	59186886	59186887	-	975.975	0.152198	0.143705
ENSMUSG00000105512	Gm43714	antisense	chr3	88685024	88686167	-	12.2495	-0.456678	0.143705
ENSMUSG00000018774	Cd68	protein_coding	chr11	69664371	69664373	-	374.429	-0.387988	0.143803
ENSMUSG00000042625	Safb2	protein_coding	chr17	56578873	56578985	-	564.811	-0.188395	0.144005
ENSMUSG00000020755	Sap30bp	protein_coding	chr11	115964211	115965535	+	1814.49	0.109141	0.14407
ENSMUSG00000029322	Plac8	protein_coding	chr5	100562438	100562762	-	174.546	-0.422675	0.14407
ENSMUSG00000037499	Nenf	protein_coding	chr1	191306789	191306915	-	147.609	0.246696	0.144081
ENSMUSG00000007659	Bcl2l1	protein_coding	chr2	152829991	152830120	-	4600.11	-0.114361	0.144081
ENSMUSG00000030970	Ctbp2	protein_coding	chr7	133081517	133081860	-	981.473	-0.119575	0.144081
ENSMUSG00000039264	Gimap3	protein_coding	chr6	48764466	48765091	-	342.427	-0.289548	0.144081
ENSMUSG00000078485	Plekhn1	protein_coding	chr4	156221456	156221781	-	76.6559	-0.379413	0.144081
ENSMUSG00000021066	Atl1	protein_coding	chr12	69963336	69964085	+	399.768	0.325189	0.144175
ENSMUSG00000085589	A430078I02Rik	antisense	chr6	86470805	86472489	-	51.4297	-0.456282	0.144175
ENSMUSG00000027160	Ccdc34	protein_coding	chr2	110044187	110044664	+	282.45	0.25135	0.14432
ENSMUSG00000061702	Tmem91	protein_coding	chr7	25671197	25673660	-	79.9254	-0.390428	0.144346
ENSMUSG00000006445	Epha2	protein_coding	chr4	141320494	141320901	+	1137.39	-0.193286	0.144607
ENSMUSG00000085482	A230083N12Rik	antisense	chr4	74250324	74250819	-	17.7625	-0.460771	0.144763
ENSMUSG00000024526	Cidea	protein_coding	chr18	67367521	67367794	+	16.1495	0.463276	0.144994
ENSMUSG00000107041	Gm42735	TEC	chr5	67633663	67635308	-	59.6149	-0.396254	0.144994
ENSMUSG00000083906	Gm15186	processed_pseudogene	chrX	159588465	159589027	+	36.8494	-0.404368	0.144994
ENSMUSG00000031691	Tnpo2	protein_coding	chr8	85055551	85057583	+	949.787	0.134658	0.145066
ENSMUSG00000026856	Dolpp1	protein_coding	chr2	30399142	30399988	+	603.604	0.191173	0.145565
ENSMUSG00000102523	Gm37783	TEC	chr1	194650319	194652174	+	187.643	-0.427723	0.146483
ENSMUSG00000016946	Kctd5	protein_coding	chr17	24056002	24056050	-	161.77	0.266948	0.146958
ENSMUSG00000030559	Rab38	protein_coding	chr7	88490758	88491466	+	8.6881	-0.390178	0.146958
ENSMUSG00000001034	Mapk7	protein_coding	chr11	61491642	61491686	-	519.82	-0.255133	0.147105
ENSMUSG00000062609	Kcnj15	protein_coding	chr16	95291811	95291826	+	362.707	0.294121	0.147171
ENSMUSG00000028291	Akirin2	protein_coding	chr4	34562312	34562769	+	176.87	0.280393	0.147171
ENSMUSG00000108322	RP23-455C13.7	lincRNA	chr7	44485090	44485413	+	129.188	-0.289247	0.147171
ENSMUSG00000091191	Gm17334	protein_coding	chr11	53773034	53773187	-	321.143	-0.356078	0.147171
ENSMUSG00000052512	Nav2	protein_coding	chr7	49589150	49590053	+	233.466	0.32774	0.147372
ENSMUSG00000034329	Brip1	protein_coding	chr11	86195699	86196005	-	143.967	0.357856	0.147583
ENSMUSG00000033763	Mtss1l	protein_coding	chr8	110738290	110738381	+	312.596	0.211412	0.147583
ENSMUSG00000031697	Orc6	protein_coding	chr8	85307708	85308278	+	840.655	0.178909	0.147583
ENSMUSG00000033082	Clec1a	protein_coding	chr6	129429977	129430010	-	3705.11	0.106382	0.147583
ENSMUSG00000072770	Acrbp	protein_coding	chr6	125062936	125063242	+	113.07	-0.376265	0.147583
ENSMUSG00000046006	Gapt	protein_coding	chr13	110354128	110354515	-	18.8505	-0.465545	0.147583
ENSMUSG00000027108	Ola1	protein_coding	chr2	73212871	73212960	-	806.44	0.133646	0.147719
ENSMUSG00000020715	Ern1	protein_coding	chr11	106458556	106458890	-	130.36	-0.321264	0.147719
ENSMUSG00000062421	Arf2	protein_coding	chr11	103979589	103979618	+	2379.07	0.0848948	0.147759
ENSMUSG00000059182	Skap2	protein_coding	chr6	51990559	51996124	-	2178.4	-0.13838	0.147759
ENSMUSG00000106062	Gm43820	TEC	chr3	37644607	37647952	+	69.9022	-0.379441	0.147759
ENSMUSG00000051498	Tlr6	protein_coding	chr5	64955563	64955593	-	68.2	0.41823	0.148049
ENSMUSG00000085395	Gm13056	lincRNA	chr4	141279337	141279794	+	254.084	0.231747	0.148049
ENSMUSG00000024277	Mapre2	protein_coding	chr18	23890857	23890931	+	4122.07	0.081565	0.148049
ENSMUSG00000006010	BC003331	protein_coding	chr1	150388011	150388657	-	1268.43	0.134975	0.148053
ENSMUSG00000087530	Gm15533	antisense	chr7	128002849	128003196	-	31.8985	-0.446932	0.148053
ENSMUSG00000031983	2310022B05Rik	protein_coding	chr8	124635766	124637910	-	262.891	0.241236	0.148444
ENSMUSG00000032083	Apoa1	protein_coding	chr9	46229805	46229973	+	7.74687	-0.445337	0.148947
ENSMUSG00000026185	Igfbp5	protein_coding	chr1	72858065	72859209	-	5927.57	0.161585	0.149043
ENSMUSG00000034926	Dhcr24	protein_coding	chr4	106586763	106589113	+	245.319	0.403723	0.149222
ENSMUSG00000022898	Dscr3	protein_coding	chr16	94511860	94512373	-	2090.53	0.0832365	0.149222
ENSMUSG00000033220	Rac2	protein_coding	chr15	78559169	78561485	-	855.245	-0.442629	0.149222
ENSMUSG00000045205	Dpy19l4	protein_coding	chr4	11317096	11317180	-	399.207	0.246508	0.149234
ENSMUSG00000060572	Mfap2	protein_coding	chr4	141015578	141015984	+	768.644	0.234238	0.149317
ENSMUSG00000052395	Rft1	protein_coding	chr14	30689705	30689954	+	744.059	0.183304	0.149317
ENSMUSG00000032849	Abcc4	protein_coding	chr14	118482692	118484335	-	2507.54	-0.222549	0.149317
ENSMUSG00000037552	Plekhg2	protein_coding	chr7	28371224	28371508	-	2983.44	-0.277378	0.149317
ENSMUSG00000058886	Deaf1	protein_coding	chr7	141297176	141297514	-	388.55	-0.279903	0.149317
ENSMUSG00000044737	Klk14	protein_coding	chr7	43695017	43695536	+	19.9659	0.454247	0.14948
ENSMUSG00000029647	Pan3	protein_coding	chr5	147548393	147548493	+	1310.55	-0.127753	0.14948
ENSMUSG00000042729	Wdr74	protein_coding	chr19	8740576	8740623	+	722.423	-0.14397	0.14948
ENSMUSG00000064267	Hvcn1	protein_coding	chr5	122240670	122242297	+	123.077	-0.411481	0.14948
ENSMUSG00000041479	Syt15	protein_coding	chr14	34228179	34230421	+	1044.29	-0.338869	0.149724
ENSMUSG00000039395	Mreg	protein_coding	chr1	72159442	72160887	-	22.422	0.455791	0.149741
ENSMUSG00000066319	Rtp3	protein_coding	chr9	110989612	110989663	-	828.11	0.213514	0.149741
ENSMUSG00000005360	Slc1a3	protein_coding	chr15	8708743	8708839	-	54.5158	-0.403763	0.149911
ENSMUSG00000031262	Cenpi	protein_coding	chrX	134361883	134362637	+	67.4658	0.450557	0.150082
ENSMUSG00000044707	Ccnjl	protein_coding	chr11	43556555	43556689	+	39.3572	0.427535	0.150106
ENSMUSG00000019791	Hint3	protein_coding	chr10	30608383	30608401	-	239.09	0.245964	0.150106
ENSMUSG00000022225	Cma1	protein_coding	chr14	55941453	55941656	-	92.5808	0.419706	0.150405
ENSMUSG00000030048	Gkn3	protein_coding	chr6	87383256	87383438	-	425.061	-0.388207	0.150534
ENSMUSG00000019235	Rps6kl1	protein_coding	chr12	85135596	85136375	-	944.808	-0.260364	0.150978
ENSMUSG00000015536	Mocs2	protein_coding	chr13	114820802	114820848	+	1459.13	0.112025	0.151101
ENSMUSG00000040435	Ppp1r15a	protein_coding	chr7	45522922	45522995	-	4160.12	-0.107808	0.151101
ENSMUSG00000015468	Notch4	protein_coding	chr17	34587374	34587818	+	831.459	-0.208334	0.151101
ENSMUSG00000053835	H2-T24	protein_coding	chr17	36006269	36006754	-	1688.15	0.180095	0.151338
ENSMUSG00000005540	Fcer2a	protein_coding	chr8	3681737	3682812	-	573.672	-0.322344	0.151338
ENSMUSG00000050697	Prkaa1	protein_coding	chr15	5178930	5181899	+	1414.59	0.109018	0.151349
ENSMUSG00000024238	Zeb1	protein_coding	chr18	5772429	5772804	+	3852.75	0.0969408	0.151609
ENSMUSG00000047146	Tet1	protein_coding	chr10	62839097	62840378	-	265.915	0.356055	0.151852
ENSMUSG00000029622	Arpc1b	protein_coding	chr5	145127821	145128088	+	2282.42	-0.100904	0.151852
ENSMUSG00000028680	Plk3	protein_coding	chr4	117128657	117128989	-	741.542	-0.259135	0.151852
ENSMUSG00000055407	Map6	protein_coding	chr7	99321699	99322455	+	245.673	-0.341805	0.151852
ENSMUSG00000000028	Cdc45	protein_coding	chr16	18811566	18811987	-	170.11	0.32717	0.151975
ENSMUSG00000022946	Dopey2	protein_coding	chr16	93810345	93810585	+	557.995	-0.237457	0.152128
ENSMUSG00000021693	Kif2a	protein_coding	chr13	106987327	106987369	-	830.63	-0.283219	0.152136
ENSMUSG00000050212	Eva1b	protein_coding	chr4	126149661	126149865	+	239.607	0.290816	0.152281
ENSMUSG00000025525	Apool	protein_coding	chrX	112372280	112372430	+	364.385	0.21329	0.152281
ENSMUSG00000021745	Ptprg	protein_coding	chr14	12223424	12223556	+	1867.7	0.146986	0.152281
ENSMUSG00000031278	Acsl4	protein_coding	chrX	142320671	142320834	-	1658.74	0.103544	0.152281
ENSMUSG00000055067	Smyd3	protein_coding	chr1	179508307	179509083	-	945.402	-0.14034	0.152281
ENSMUSG00000063268	Parp10	protein_coding	chr15	76233739	76233872	-	2685.37	-0.173132	0.152281
ENSMUSG00000097377	Gm10822	lincRNA	chr2	73898573	73900850	+	6.28968	-0.409492	0.152281
ENSMUSG00000097583	6430590A07Rik	processed_transcript	chr3	40890563	40894193	-	52.9392	-0.425014	0.152281
ENSMUSG00000074476	Spc24	protein_coding	chr9	21755442	21756179	-	72.4077	0.437635	0.152327
ENSMUSG00000043733	Ptpn11	protein_coding	chr5	121133840	121134146	-	732.213	0.141272	0.152327
ENSMUSG00000027611	Procr	protein_coding	chr2	155754240	155755468	+	1012.14	-0.167986	0.152327
ENSMUSG00000028150	Rorc	protein_coding	chr3	94397351	94397648	+	77.7372	0.388287	0.152461
ENSMUSG00000016349	Eef1a2	protein_coding	chr2	181147653	181147981	-	25.8332	0.441813	0.152656
ENSMUSG00000085385	Snhg17	processed_transcript	chr2	158360867	158361070	-	296.257	-0.334978	0.152686
ENSMUSG00000097284	4930480K23Rik	lincRNA	chr14	69767065	69767113	+	36.1277	0.458611	0.152705
ENSMUSG00000022035	Ccdc25	protein_coding	chr14	65865157	65866604	+	725.926	-0.156447	0.152705
ENSMUSG00000029366	Dck	protein_coding	chr5	88769359	88770177	+	392.164	0.273589	0.152992
ENSMUSG00000079614	Seh1l	protein_coding	chr18	67793160	67795461	+	1784.56	0.151585	0.153017
ENSMUSG00000022552	Sharpin	protein_coding	chr15	76348612	76350263	-	1142.91	-0.120281	0.153258
ENSMUSG00000050029	Rap2c	protein_coding	chrX	51003912	51006750	-	446.555	0.226992	0.153322
ENSMUSG00000025147	Mob2	protein_coding	chr7	142008553	142009270	-	2336.35	-0.0982253	0.153322
ENSMUSG00000030124	Lag3	protein_coding	chr6	124908599	124908652	-	239.583	-0.353663	0.153322
ENSMUSG00000027379	Bub1	protein_coding	chr2	127823448	127824059	-	67.313	0.418656	0.153506
ENSMUSG00000028690	Mmachc	protein_coding	chr4	116704389	116704659	-	177.225	-0.237719	0.153506
ENSMUSG00000021785	Ngly1	protein_coding	chr14	16283363	16283422	+	726.344	0.17732	0.153535
ENSMUSG00000028480	Glipr2	protein_coding	chr4	43977621	43979118	+	397.421	-0.333358	0.153765
ENSMUSG00000021678	F2rl1	protein_coding	chr13	95511732	95513175	-	362.357	-0.381817	0.15389
ENSMUSG00000095385	D630033O11Rik	protein_coding	chr9	43280001	43280075	+	9.54935	0.454161	0.154236
ENSMUSG00000025656	Arhgef9	protein_coding	chrX	95165598	95165970	-	354.597	0.262549	0.154448
ENSMUSG00000047238	Mageh1	protein_coding	chrX	153037339	153037575	-	945.755	0.137826	0.154448
ENSMUSG00000025324	Atp10a	protein_coding	chr7	58828735	58829426	+	97.4371	-0.301639	0.154448
ENSMUSG00000053181	A830005F24Rik	protein_coding	chr13	48514725	48514859	+	8.10786	-0.43782	0.154448
ENSMUSG00000037938	Chchd5	protein_coding	chr2	129133275	129133480	+	695.497	0.184228	0.154475
ENSMUSG00000048376	F2r	protein_coding	chr13	95601804	95603735	-	3398.29	0.126072	0.15448
ENSMUSG00000032459	Mrps22	protein_coding	chr9	98595176	98598298	-	126.659	0.278793	0.154548
ENSMUSG00000027533	Fabp5	protein_coding	chr3	10016067	10016335	+	865.487	0.232851	0.154548
ENSMUSG00000037613	Tnfrsf23	protein_coding	chr7	143667614	143668545	-	523.106	0.205264	0.154548
ENSMUSG00000039270	Megf9	protein_coding	chr4	70461826	70461865	-	746.062	0.186222	0.154548
ENSMUSG00000050668	Gpatch11	protein_coding	chr17	78845197	78848299	+	908.306	0.145289	0.154548
ENSMUSG00000030522	Mtmr10	protein_coding	chr7	64321163	64321221	+	1616	-0.188191	0.154548
ENSMUSG00000025352	Gdf11	protein_coding	chr10	128882295	128885108	-	332.579	-0.217693	0.154548
ENSMUSG00000037370	Enpp1	protein_coding	chr10	24668486	24669799	-	46.4541	-0.412667	0.154548
ENSMUSG00000094845	Tmem95	protein_coding	chr11	69876684	69876686	-	37.1089	-0.428165	0.154548
ENSMUSG00000030703	Gdpd3	protein_coding	chr7	126775454	126775649	+	84.8035	-0.439716	0.154548
ENSMUSG00000046311	Zfp62	protein_coding	chr11	49217805	49218809	+	1170.96	0.173712	0.155355
ENSMUSG00000027829	Ccnl1	protein_coding	chr3	65951434	65951554	-	2048.97	-0.180679	0.155355
ENSMUSG00000037337	Map4k1	protein_coding	chr7	29003164	29003279	+	159.54	-0.343116	0.155355
ENSMUSG00000044716	Dok7	protein_coding	chr5	35079031	35080964	+	76.5982	-0.458439	0.155355
ENSMUSG00000033096	Apmap	protein_coding	chr2	150594364	150594417	-	866.254	0.222748	0.155412
ENSMUSG00000044337	Ackr3	protein_coding	chr1	90213795	90213820	+	3606.88	-0.102233	0.155412
ENSMUSG00000024795	Kif20b	protein_coding	chr19	34975568	34975731	+	185.828	0.319672	0.155704
ENSMUSG00000066175	2510046G10Rik	antisense	chr7	126649223	126649570	-	145.64	0.304202	0.155912
ENSMUSG00000025213	Kazald1	protein_coding	chr19	45078965	45079289	+	713.351	0.284038	0.156019
ENSMUSG00000008136	Fhl2	protein_coding	chr1	43141705	43141872	-	658.431	0.272674	0.156019
ENSMUSG00000061455	Stx17	protein_coding	chr4	48181736	48182231	+	867.027	0.211283	0.156019
ENSMUSG00000023460	Rab12	protein_coding	chr17	66505788	66506093	-	577.053	0.147772	0.156123
ENSMUSG00000093674	Rpl41	protein_coding	chr10	128548476	128548973	-	1081.19	-0.167716	0.156123
ENSMUSG00000035237	Lcat	protein_coding	chr8	105939551	105939574	-	62.7815	-0.383809	0.156123
ENSMUSG00000034664	Itga2b	protein_coding	chr11	102467800	102467901	-	1849.92	-0.458039	0.156123
ENSMUSG00000040703	Cyp2s1	protein_coding	chr7	25811678	25811751	-	14.0393	0.444533	0.156129
ENSMUSG00000004768	Rab23	protein_coding	chr1	33739253	33740772	+	282.406	0.246251	0.156129
ENSMUSG00000037577	Ephx3	protein_coding	chr17	32184661	32184898	-	1488.3	0.20215	0.156129
ENSMUSG00000025607	Copg2	protein_coding	chr6	30896115	30896241	-	856.924	0.182949	0.156129
ENSMUSG00000001918	Slc1a5	protein_coding	chr7	16795758	16795943	+	393.082	-0.322598	0.156129
ENSMUSG00000035191	Rfpl4	protein_coding	chr7	5109787	5110319	-	7.43918	-0.396999	0.156129
ENSMUSG00000092557	Gm8696	processed_pseudogene	chr17	34954328	34954712	-	66.6012	-0.444725	0.156129
ENSMUSG00000098041	Gm26981	lincRNA	chr7	92732610	92733748	+	11.0544	-0.447388	0.156129
ENSMUSG00000099757	BE692007	processed_transcript	chr19	11480205	11484535	-	37.4171	-0.449338	0.156129
ENSMUSG00000030629	Zfand6	protein_coding	chr7	84615054	84615822	-	1173.4	0.149646	0.156475
ENSMUSG00000029059	Fam213b	protein_coding	chr4	154898612	154898653	-	303.966	0.201759	0.156646
ENSMUSG00000078622	Ccdc47	protein_coding	chr11	106204293	106205031	-	2883.51	0.0753932	0.156646
ENSMUSG00000034833	Tespa1	protein_coding	chr10	130362485	130362642	+	27.7674	-0.455229	0.156646
ENSMUSG00000051853	Arf3	protein_coding	chr15	98742741	98742829	-	750.667	0.172303	0.15679
ENSMUSG00000097417	Gm26669	lincRNA	chr12	80112683	80113000	+	18.2641	-0.453022	0.157225
ENSMUSG00000025169	Ogfod3	protein_coding	chr11	121177591	121177804	-	495.917	0.176003	0.157408
ENSMUSG00000024425	Ndfip1	protein_coding	chr18	38464277	38464399	+	198.843	0.272484	0.157691
ENSMUSG00000011837	Snapc2	protein_coding	chr8	4255804	4256219	+	293.386	0.208191	0.157691
ENSMUSG00000001999	Blvra	protein_coding	chr2	127080530	127080646	+	1019.49	0.146405	0.157691
ENSMUSG00000023022	Lima1	protein_coding	chr15	99841228	99843823	-	4651.42	-0.0854468	0.157691
ENSMUSG00000059970	Hspa2	protein_coding	chr12	76406433	76406934	+	3795.56	-0.101646	0.157691
ENSMUSG00000105550	Gm42586	lincRNA	chr3	127863747	127865261	+	15.5843	-0.456437	0.157691
ENSMUSG00000022742	Cpox	protein_coding	chr16	58678755	58680391	+	114.94	0.27817	0.157767
ENSMUSG00000031723	Txnl4b	protein_coding	chr8	109573329	109573523	+	767.123	0.18431	0.157767
ENSMUSG00000025163	Cd7	protein_coding	chr11	121037885	121038350	-	52.9624	-0.455426	0.157806
ENSMUSG00000071172	Srsf3	protein_coding	chr17	29041384	29042059	+	2485.23	-0.149298	0.157958
ENSMUSG00000083674	Zfp133-ps	unitary_pseudogene	chr2	144465176	144466732	+	12.9405	0.447578	0.157961
ENSMUSG00000007877	Tcap	protein_coding	chr11	98384543	98384953	+	241.691	0.352168	0.157961
ENSMUSG00000043683	Fem1a	protein_coding	chr17	56258871	56263608	+	314.108	0.241042	0.157961
ENSMUSG00000032551	1110059G10Rik	protein_coding	chr9	122947535	122948078	-	462.111	0.17238	0.157961
ENSMUSG00000024997	Prdx3	protein_coding	chr19	60864051	60864668	-	1386.7	0.132663	0.157961
ENSMUSG00000065126	Snord104	snoRNA	chr11	106500993	106501062	+	122.764	-0.259157	0.157961
ENSMUSG00000051486	Pcdhb11	protein_coding	chr18	37424010	37425836	+	83.0655	-0.415056	0.157961
ENSMUSG00000028545	Bend5	protein_coding	chr4	111459750	111459927	+	131.524	0.315335	0.158225
ENSMUSG00000028416	Bag1	protein_coding	chr4	40936401	40936589	-	419.001	0.194213	0.158225
ENSMUSG00000019080	Mfsd3	protein_coding	chr15	76703434	76704239	+	239.894	0.293726	0.1585
ENSMUSG00000007458	M6pr	protein_coding	chr6	122316328	122316789	+	2057.7	-0.0964814	0.158652
ENSMUSG00000025086	Trub1	protein_coding	chr19	57488266	57491005	+	278.535	0.241196	0.15903
ENSMUSG00000014158	Trpv4	protein_coding	chr5	114626744	114627060	-	3503.01	-0.139946	0.15903
ENSMUSG00000025432	Avil	protein_coding	chr10	127020561	127020778	+	38.3593	-0.441347	0.15903
ENSMUSG00000031371	Haus7	protein_coding	chrX	73437317	73437565	-	471.015	0.22324	0.159141
ENSMUSG00000106678	Gm43457	TEC	chr5	34487314	34489722	+	94.0135	-0.347733	0.159141
ENSMUSG00000027215	Cd82	protein_coding	chr2	93437451	93437470	-	2025.47	-0.106585	0.159191
ENSMUSG00000015290	Ubl4a	protein_coding	chrX	74367797	74367971	-	1914.95	0.131571	0.159412
ENSMUSG00000028073	Pear1	protein_coding	chr3	87760319	87760385	-	2935.39	-0.142297	0.159453
ENSMUSG00000027496	Aurka	protein_coding	chr2	172366549	172367171	-	156.103	0.398133	0.159927
ENSMUSG00000039485	Tspyl4	protein_coding	chr10	34298732	34301320	+	301.127	0.258585	0.159927
ENSMUSG00000022634	Yaf2	protein_coding	chr15	93284281	93285622	-	608.054	0.218435	0.159927
ENSMUSG00000038764	Ptpn3	protein_coding	chr4	57270161	57270177	-	49.7766	-0.412242	0.159927
ENSMUSG00000073728	Tmem51os1	antisense	chr4	142087752	142088077	+	51.5009	-0.434481	0.160145
ENSMUSG00000044122	Proca1	protein_coding	chr11	78204840	78205091	+	44.3711	-0.405352	0.160785
ENSMUSG00000042787	Exog	protein_coding	chr9	119462835	119464230	+	378.752	0.216444	0.1608
ENSMUSG00000005198	Polr2a	protein_coding	chr11	69741625	69742012	-	2420.42	-0.152941	0.160838
ENSMUSG00000047822	Gm6484	protein_coding	chr9	21837085	21837346	+	11.5238	-0.410674	0.16103
ENSMUSG00000028988	Ctnnbip1	protein_coding	chr4	149564261	149564508	+	617.144	0.205614	0.161112
ENSMUSG00000103591	Gm38365	TEC	chr1	87897540	87900532	+	107.781	-0.37392	0.161171
ENSMUSG00000070643	Sox13	protein_coding	chr1	133384537	133384673	-	1164.2	-0.193021	0.161184
ENSMUSG00000084126	Gm15844	processed_pseudogene	chr5	103624471	103625046	+	219.331	-0.403188	0.161184
ENSMUSG00000038991	Txndc5	protein_coding	chr13	38500277	38501708	-	583.526	-0.17423	0.161193
ENSMUSG00000054196	Cthrc1	protein_coding	chr15	39086623	39087121	+	253.229	0.212414	0.161233
ENSMUSG00000042978	Sbk1	protein_coding	chr7	126292647	126292820	+	87.2492	-0.343341	0.161233
ENSMUSG00000021286	Zfyve21	protein_coding	chr12	111827851	111828388	+	690.271	0.14041	0.1613
ENSMUSG00000079242	C730034F03Rik	protein_coding	chr15	89429932	89430868	+	147.052	-0.405085	0.1613
ENSMUSG00000042331	Specc1	protein_coding	chr11	62219372	62223013	+	1466.15	-0.273265	0.161563
ENSMUSG00000060594	Layn	protein_coding	chr9	51056780	51057298	-	657.09	0.179512	0.161814
ENSMUSG00000059479	B3gnt8	protein_coding	chr7	25627642	25629485	+	274.022	-0.295703	0.161917
ENSMUSG00000040564	Apoc1	protein_coding	chr7	19689484	19689578	-	26.29	-0.450693	0.162215
ENSMUSG00000027082	Tfpi	protein_coding	chr2	84444069	84444138	-	1796.75	0.182579	0.162306
ENSMUSG00000038664	Herc1	protein_coding	chr9	66504588	66507593	+	1919.18	-0.163207	0.162715
ENSMUSG00000097827	5330439K02Rik	lincRNA	chr15	100459740	100461660	-	5.63679	-0.363436	0.162715
ENSMUSG00000106022	Gm42929	TEC	chr3	121428046	121429331	+	52.8478	-0.395609	0.163204
ENSMUSG00000028159	Dapp1	protein_coding	chr3	137980705	137981536	-	257.917	-0.291298	0.163215
ENSMUSG00000094551	Gm22392	snRNA	chr15	44432595	44432701	+	14.6805	-0.452171	0.163215
ENSMUSG00000024335	Brd2	protein_coding	chr17	34119867	34119900	-	4593.79	-0.186314	0.163258
ENSMUSG00000047141	Zfp654	protein_coding	chr16	64780351	64783271	-	128.539	0.305583	0.163532
ENSMUSG00000107136	Gm42466	TEC	chr5	67843120	67844420	-	29.5695	-0.415436	0.163544
ENSMUSG00000007038	Neu1	protein_coding	chr17	34932566	34932765	+	1362.92	-0.172622	0.163788
ENSMUSG00000073489	Ifi204	protein_coding	chr1	173760358	173761883	-	382.938	0.351802	0.163855
ENSMUSG00000024065	Ehd3	protein_coding	chr17	73830443	73832093	+	1276.46	-0.184845	0.163855
ENSMUSG00000027478	Dnmt3b	protein_coding	chr2	153670303	153670416	+	163.772	-0.298756	0.163932
ENSMUSG00000069808	Fam57a	protein_coding	chr11	76208177	76209274	+	927.578	0.140466	0.164163
ENSMUSG00000041915	Ammecr1l	protein_coding	chr18	31780753	31784071	+	952.277	-0.149349	0.164163
ENSMUSG00000032418	Me1	protein_coding	chr9	86613541	86613638	-	88.8761	0.32882	0.164186
ENSMUSG00000026723	Trdmt1	protein_coding	chr2	13522120	13522147	-	420.052	0.197489	0.164773
ENSMUSG00000067336	Bmpr2	protein_coding	chr1	59851477	59856195	+	2871.78	0.124886	0.164776
ENSMUSG00000032633	Flcn	protein_coding	chr11	59809028	59809485	-	1073.73	-0.198008	0.164776
ENSMUSG00000020868	Xylt2	protein_coding	chr11	94675963	94676271	-	294.086	0.271105	0.165377
ENSMUSG00000040249	Lrp1	protein_coding	chr10	127599884	127600890	-	445.532	-0.282829	0.165426
ENSMUSG00000021301	Hecw1	protein_coding	chr13	14226438	14230651	-	36.8166	0.411692	0.165648
ENSMUSG00000020114	Cand1	protein_coding	chr10	119239241	119239303	-	646.535	0.159083	0.165708
ENSMUSG00000085105	Gm12758	antisense	chr7	34234441	34235552	+	75.3123	-0.430583	0.165731
ENSMUSG00000004085	Zak	protein_coding	chr2	72298188	72298221	+	2488.86	0.140552	0.165757
ENSMUSG00000020937	Plcd3	protein_coding	chr11	103081730	103081942	-	272.324	-0.292222	0.165777
ENSMUSG00000050052	Tdrp	protein_coding	chr8	13972616	13974743	-	571.223	0.273129	0.166138
ENSMUSG00000006281	Tep1	protein_coding	chr14	50824062	50824170	-	306.955	-0.231564	0.166138
ENSMUSG00000036249	Rbm43	protein_coding	chr2	51925872	51925934	-	653.798	0.157261	0.166401
ENSMUSG00000086714	0610009E02Rik	processed_transcript	chr2	26459222	26459390	+	34.3041	-0.444047	0.166401
ENSMUSG00000018907	Alox12e	protein_coding	chr11	70321055	70321350	-	7.03757	-0.406676	0.166493
ENSMUSG00000039219	Arid4b	protein_coding	chr13	14197606	14197754	+	1703.38	0.103807	0.166548
ENSMUSG00000029371	Cxcl5	protein_coding	chr5	90760511	90761624	+	15.226	-0.44929	0.166927
ENSMUSG00000020363	Gfpt2	protein_coding	chr11	49837763	49838613	+	357.614	-0.289529	0.167073
ENSMUSG00000020914	Top2a	protein_coding	chr11	99022085	99022430	-	607.25	0.3744	0.167241
ENSMUSG00000022568	Scrib	protein_coding	chr15	76050704	76050786	-	178.311	-0.301118	0.167241
ENSMUSG00000078490	Cfap74	protein_coding	chr4	155466304	155466480	+	134.956	-0.314214	0.167241
ENSMUSG00000058818	Pirb	protein_coding	chr7	3714238	3714284	-	156.293	-0.435328	0.167241
ENSMUSG00000074361	C5ar2	protein_coding	chr7	16234585	16236926	-	390.785	-0.299999	0.167573
ENSMUSG00000044573	Acp1	protein_coding	chr12	30893326	30895878	-	345.766	0.196698	0.167832
ENSMUSG00000033350	Chst2	protein_coding	chr9	95406292	95406473	-	84.4576	0.369411	0.167969
ENSMUSG00000021815	Mss51	protein_coding	chr14	20482864	20483063	-	29.7945	-0.442619	0.167969
ENSMUSG00000035696	Rnf38	protein_coding	chr4	44158973	44159052	-	1041.07	-0.14173	0.168028
ENSMUSG00000019787	Trdn	protein_coding	chr10	33474516	33476709	+	77.1405	0.396193	0.168255
ENSMUSG00000038072	Galnt11	protein_coding	chr5	25265379	25265918	+	180.361	0.251153	0.168255
ENSMUSG00000032397	Tipin	protein_coding	chr9	64304468	64304792	+	833.607	0.177756	0.168255
ENSMUSG00000032434	Cmtm6	protein_coding	chr9	114746574	114749343	+	3017.82	0.0794108	0.168255
ENSMUSG00000028559	Osbpl9	protein_coding	chr4	109171802	109172324	-	3128.03	-0.0757516	0.168255
ENSMUSG00000085464	Gm16208	antisense	chr8	107029675	107029970	-	5.7946	-0.385193	0.169063
ENSMUSG00000003665	Has1	protein_coding	chr17	17843328	17843626	-	35.4277	-0.435465	0.169063
ENSMUSG00000053329	D10Jhu81e	protein_coding	chr10	78162067	78162592	-	400.555	0.222625	0.169089
ENSMUSG00000083012	Fam220a	protein_coding	chr5	143551542	143551933	+	179.601	-0.226595	0.169089
ENSMUSG00000106229	Gm19409	sense_intronic	chr5	30815620	30818477	+	163.576	-0.359894	0.169417
ENSMUSG00000037419	Endod1	protein_coding	chr9	14353990	14356684	-	706.87	0.198281	0.169504
ENSMUSG00000028862	Map3k6	protein_coding	chr4	133252652	133252928	+	745.116	-0.425897	0.169504
ENSMUSG00000041936	Agrn	protein_coding	chr4	156172299	156172422	-	2007.98	-0.112637	0.169539
ENSMUSG00000026709	Dars2	protein_coding	chr1	161062798	161062877	-	512.268	0.293463	0.17106
ENSMUSG00000031937	Vstm5	protein_coding	chr9	15258249	15259393	+	131.635	0.291328	0.17106
ENSMUSG00000032413	Rasa2	protein_coding	chr9	96571888	96572021	-	376.771	-0.215689	0.171312
ENSMUSG00000025283	Sat1	protein_coding	chrX	155215455	155215684	-	3229.55	-0.108705	0.171554
ENSMUSG00000085006	BC021767	transcribed_unprocessed_pseudogene	chr3	94661908	94662049	-	6.1736	-0.406627	0.17164
ENSMUSG00000030706	Mrpl48	protein_coding	chr7	100597826	100598450	-	583.598	0.150944	0.17182
ENSMUSG00000029063	Nadk	protein_coding	chr4	155589328	155589620	+	2846.73	0.102588	0.17182
ENSMUSG00000019817	Plagl1	protein_coding	chr10	13124856	13125016	+	450.891	-0.286621	0.17182
ENSMUSG00000092284	Gm8801	unprocessed_pseudogene	chr17	35952188	35952297	+	16.8527	-0.424848	0.17182
ENSMUSG00000106443	Gm42702	sense_intronic	chr3	104135785	104140001	-	17.3856	-0.445372	0.17182
ENSMUSG00000042595	Fam199x	protein_coding	chrX	137075648	137082503	+	207.325	0.28031	0.171924
ENSMUSG00000051355	Commd1	protein_coding	chr11	22956152	22956202	-	416.004	0.160809	0.171924
ENSMUSG00000030662	Ipo5	protein_coding	chr14	120946803	120948042	+	1293.95	0.134324	0.171924
ENSMUSG00000034390	Cmip	protein_coding	chr8	117459380	117461503	+	3585.85	-0.103336	0.171924
ENSMUSG00000027198	Ext2	protein_coding	chr2	93813953	93813964	-	573.373	0.175572	0.172063
ENSMUSG00000040158	Tax1bp3	protein_coding	chr11	73181223	73182047	+	302.959	-0.244492	0.172063
ENSMUSG00000061136	Prpf40a	protein_coding	chr2	53176168	53176416	-	2453.27	0.102583	0.172146
ENSMUSG00000026991	Pkp4	protein_coding	chr2	59347924	59348256	+	3275.85	0.224034	0.17219
ENSMUSG00000086390	1810019D21Rik	processed_transcript	chr8	106137828	106138525	+	20.467	-0.445328	0.172204
ENSMUSG00000027620	Rbm39	protein_coding	chr2	156178561	156178952	-	4505.49	-0.113759	0.172843
ENSMUSG00000034345	Gtf2h5	protein_coding	chr17	6084650	6085132	+	1083.03	0.116081	0.172978
ENSMUSG00000032212	Sltm	protein_coding	chr9	70591685	70592237	+	1627.95	-0.141068	0.173022
ENSMUSG00000062647	Rpl7a	protein_coding	chr2	26912988	26913212	+	435.632	-0.216094	0.173081
ENSMUSG00000026039	Sgol2a	protein_coding	chr1	58022716	58025898	+	26.8729	0.443697	0.173207
ENSMUSG00000057788	Ddx49	protein_coding	chr8	70300911	70301102	-	745.907	-0.128359	0.173207
ENSMUSG00000051586	Mical3	protein_coding	chr6	121028938	121030760	-	509.52	-0.220403	0.17332
ENSMUSG00000024245	Tmem178	protein_coding	chr17	81001069	81001816	+	61.569	-0.382079	0.173469
ENSMUSG00000028583	Pdpn	protein_coding	chr4	143268346	143268422	-	311.287	0.343098	0.173572
ENSMUSG00000108738	RP23-335G1.1	antisense	chr7	116336900	116338633	+	42.9128	-0.432962	0.173808
ENSMUSG00000087030	Gm16143	antisense	chr10	63055603	63055860	-	32.8791	0.425256	0.174196
ENSMUSG00000021236	Entpd5	protein_coding	chr12	84403402	84404143	-	776.797	0.19465	0.174279
ENSMUSG00000003228	Grk5	protein_coding	chr19	61091990	61092553	+	379.822	0.197084	0.174394
ENSMUSG00000028894	Inpp5b	protein_coding	chr4	124800706	124801110	+	2438.98	-0.139221	0.174529
ENSMUSG00000030098	Grip2	protein_coding	chr6	91792706	91796260	-	472.521	-0.359882	0.174529
ENSMUSG00000025371	Chmp6	protein_coding	chr11	119918607	119918628	+	1003.57	0.176733	0.175309
ENSMUSG00000108633	RP23-285C18.7	TEC	chr7	75707885	75709182	+	66.8444	-0.339041	0.175417
ENSMUSG00000003283	Hck	protein_coding	chr2	153151147	153151441	+	89.0963	-0.399441	0.175417
ENSMUSG00000039205	Ciz1	protein_coding	chr2	32379936	32380226	+	1834.02	-0.144448	0.175932
ENSMUSG00000060950	Trmt61a	protein_coding	chr12	111682867	111683902	+	97.0578	-0.375506	0.175932
ENSMUSG00000015314	Slamf6	protein_coding	chr1	171948693	171948858	+	54.8114	-0.426189	0.175932
ENSMUSG00000100594	2810414N06Rik	lincRNA	chr1	151748949	151750228	-	33.6634	0.434289	0.175965
ENSMUSG00000024899	Papss2	protein_coding	chr19	32665565	32667187	+	2425.17	0.172676	0.175965
ENSMUSG00000022801	Lrch3	protein_coding	chr16	32998504	32998631	+	1058.37	-0.130236	0.175965
ENSMUSG00000040506	Ambra1	protein_coding	chr2	91825252	91825352	+	1281.78	-0.134137	0.176035
ENSMUSG00000037710	Cisd1	protein_coding	chr10	71330480	71331039	-	635.747	0.153443	0.176144
ENSMUSG00000090000	Ier3ip1	protein_coding	chr18	76940513	76940689	+	1002.08	0.135638	0.176261
ENSMUSG00000033760	Rbm4b	protein_coding	chr19	4765344	4765643	+	587.589	-0.189821	0.176261
ENSMUSG00000020377	Ltc4s	protein_coding	chr11	50238436	50238616	-	127.963	0.352619	0.176315
ENSMUSG00000057469	E2f6	protein_coding	chr12	16825382	16826743	+	130.602	0.257751	0.17634
ENSMUSG00000031647	Mfap3l	protein_coding	chr8	60671953	60672362	+	81.0098	-0.435972	0.176589
ENSMUSG00000008200	Fnbp4	protein_coding	chr2	90776331	90776366	+	1021.1	-0.282357	0.176678
ENSMUSG00000028639	Ybx1	protein_coding	chr4	119293624	119293805	-	1044.3	-0.156863	0.176961
ENSMUSG00000010110	Stx5a	protein_coding	chr19	8750029	8750094	+	2688.3	-0.0978323	0.176984
ENSMUSG00000010044	Zmynd10	protein_coding	chr9	107550740	107551219	+	6.47203	-0.392564	0.176984
ENSMUSG00000021890	Eaf1	protein_coding	chr14	31506615	31509858	+	626.429	0.223963	0.17741
ENSMUSG00000057367	Birc2	protein_coding	chr9	7836687	7836689	-	2031.53	-0.135907	0.17765
ENSMUSG00000030742	Lat	protein_coding	chr7	126368657	126368836	-	88.5243	-0.404019	0.177836
ENSMUSG00000029614	Rpl6	protein_coding	chr5	121208782	121208966	+	227.422	-0.254167	0.177927
ENSMUSG00000084846	A730011C13Rik	antisense	chr3	94995043	94996111	-	22.3668	-0.441787	0.177927
ENSMUSG00000031585	Gtf2e2	protein_coding	chr8	33776453	33776778	+	956.246	0.134489	0.178364
ENSMUSG00000024241	Sos1	protein_coding	chr17	80393752	80398183	-	1872.91	-0.185	0.178364
ENSMUSG00000073434	Wdr90	protein_coding	chr17	25855779	25855877	-	144.948	-0.354214	0.178364
ENSMUSG00000061589	Dot1l	protein_coding	chr10	80792736	80793818	+	605.201	-0.220949	0.178679
ENSMUSG00000074264	Amy1	protein_coding	chr3	113570013	113570057	-	34.5056	-0.440909	0.178679
ENSMUSG00000108486	RP23-338G5.4	sense_intronic	chr7	35051398	35051470	-	7.46488	-0.424243	0.179197
ENSMUSG00000012483	Rpa3	protein_coding	chr6	8257221	8257761	-	259.186	0.20956	0.17938
ENSMUSG00000002844	Adprh	protein_coding	chr16	38445399	38445692	-	1643.07	0.0913005	0.17938
ENSMUSG00000106458	Gm42633	TEC	chr5	125318681	125321444	-	80.5944	-0.414594	0.179481
ENSMUSG00000032547	Ryk	protein_coding	chr9	102898691	102899546	+	542.754	0.162839	0.179515
ENSMUSG00000095061	E030018B13Rik	protein_coding	chr7	63920069	63920539	+	5.84283	-0.397598	0.179515
ENSMUSG00000026832	Cytip	protein_coding	chr2	58160037	58160266	-	537.592	-0.333708	0.179659
[truncated: 44,984 more rows]
