# Supplementary material for: Ketone body oxidation increases cardiac endothelial cell proliferation
Source: EMBO Mol Med. 2022 Feb 18;14(4):e14753. doi: 10.15252/emmm.202114753 (PMC8988203; doi:10.15252/emmm.202114753)
Supplement: Supplementary file 4 — Source Data for Figure 1 [file EMMM-14-e14753-s001.zip]

Archive with 11 entries (10 files):
- EMM-2021-14753-V3-Figure_1C_1D_Source_Data-sd.tif
- __MACOSX/
- __MACOSX/._EMM-2021-14753-V3-Figure_1C_1D_Source_Data-sd.tif
- EMM-2021-14753-V3-Figure_1H_Source_Data-sd.tif
- __MACOSX/._EMM-2021-14753-V3-Figure_1H_Source_Data-sd.tif
- EMM-2021-14753-V3-Figure_1E_1F_Source_Data-sd.tif
- __MACOSX/._EMM-2021-14753-V3-Figure_1E_1F_Source_Data-sd.tif
- EMM-2021-14753-V3-Figure_1G_Source_Data-sd.tif
- __MACOSX/._EMM-2021-14753-V3-Figure_1G_Source_Data-sd.tif
- EMM-2021-14753-V3-Figure_1B_Source_Data-sd.tif
- __MACOSX/._EMM-2021-14753-V3-Figure_1B_Source_Data-sd.tif
