# Supplementary material for: Ketone body oxidation increases cardiac endothelial cell proliferation
Source: EMBO Mol Med. 2022 Feb 18;14(4):e14753. doi: 10.15252/emmm.202114753 (PMC8988203; doi:10.15252/emmm.202114753)
Supplement: Supplementary file 5 — Source Data for Figure 4A [file EMMM-14-e14753-s005.zip]

Archive with 1 entries (1 files):
- emmm202114753-sup-0005-SDataFig4A.TIF
